# Supplementary material for: Genome-wide assessment of DNA methylation alterations induced by superovulation, sexual immaturity and in vitro follicle growth in mouse blastocysts
Source: Clin Epigenetics. 2023 Jan 16;15:9. doi: 10.1186/s13148-023-01421-z (PMC9843966; doi:10.1186/s13148-023-01421-z)
Supplement: Supplementary file 5 — Additional file 5. Table S5. Differentially hypermethylated tiles with more than 10% methylation difference in Natural ovulation compared to Superovulation adult. Each tile contains information about the genome location, overlapping gene, Ensembl ID, gene description and methylation percentage in each sample. [file 13148_2023_1421_MOESM5_ESM.xls]

## Sheet: 100 CpG Hyper 10% NO vs SOa
Additional file 11: Table S5. Differentially hypermethylated tiles with more than 10% methylation difference in Natural ovulation compared to Superovulation adult. Each tile contains information about the genome location, overlapping gene, Ensembl ID, gene description and methylation percentage in each sample.
Probe	Chromosome	Start	End	Probe Strand	Feature	ID	Description	Feature Strand	Type	Feature Orientation	Distance	NO_1	NO_2	NO_3	NO_4	SOa_1	SOa_2	SOa_3	SOa_4	SOp_1	SOp_2	SOp_3	SOp_4
Chr1:5565891-5575819	1	5565891	5575819		null					Not found	0	40.1961	39.9225	23.0303	27.8788	13.9706	31.4208	8.33333	15.1408	20.3704	27.551	16.25	21.875
Chr1:7353226-7360516	1	7353226	7360516		null					Not found	0	37.8788	44.0613	45.2941	52.807	25	43.6905	19.4093	38.1325	32.3413	23.3135	35.5072	39.3411
Chr1:13958993-13966380	1	13958993	13966380		null					Not found	0	57.2222	55.9343	57.9878	45.3704	34.6561	39.0572	30.9896	37.3786	29.7619	44.1392	29.9797	34.6561
Chr1:16165176-16174501	1	16165176	16174501		null					Not found	0	25.6915	20.8861	16.2037	18.8312	10.5805	11	2.77778	8.86525	12.7322	13.2479	13.6612	11.7797
Chr1:16822400-16832946	1	16822400	16832946		null					Not found	0	29.386	28.7037	15.4762	14.8305	11.9658	11.25	2.27273	8.69565	29.5833	16.9811	11.9048	20.045
Chr1:34416729-34422847	1	34416729	34422847		null					Not found	0	27.5641	50	43.5185	32.7161	19.186	4.54545	6.66667	30.614	12.6437	19.3548	17.7778	35.2941
Chr1:53504001-53508433	1	53504001	53508433		Dnahc7a	ENSMUSG00000096141	dynein, axonemal, heavy chain 7A [Source:MGI Symbol;Acc:MGI:2685838]	-	gene	overlapping	0	47.7273	51.6667	81.0345	57.2917	11.9048	21.625	49.5614	62.7976	42.5	42.1667	37.2727	26.9231
Chr1:53807567-53821037	1	53807567	53821037		Hecw2	ENSMUSG00000042807	HECT, C2 and WW domain containing E3 ubiquitin protein ligase 2 [Source:MGI Symbol;Acc:MGI:2685817]	-	gene	overlapping	0	25.1942	33.1461	26.9913	21.2329	19.5755	15.9649	12.6437	17.6375	33.5586	16.6473	32.1023	20.7885
Chr1:54539207-54552303	1	54539207	54552303		Pgap1	ENSMUSG00000073678	post-GPI attachment to proteins 1 [Source:MGI Symbol;Acc:MGI:2443342]	-	gene	overlapping	0	31.0756	34.3621	44.5122	15.2941	17.5	12.4329	21.0317	25.496	18.5185	22.428	27.8125	21.9697
Chr1:59342515-59349265	1	59342515	59349265		Cdk15	ENSMUSG00000026023	cyclin-dependent kinase 15 [Source:MGI Symbol;Acc:MGI:3583944]	+	gene	overlapping	0	47.2643	51.8404	49.3929	46.837	30.3783	24.8201	41.7878	19.6537	32.9697	19.4588	26.7634	41.3126
Chr1:75195662-75202680	1	75195662	75202680		Ankzf1	ENSMUSG00000026199	ankyrin repeat and zinc finger domain containing 1 [Source:MGI Symbol;Acc:MGI:1098746]	+	gene	overlapping	0	33.0719	39.5833	30.8104	25.6198	26.0802	23.4375	12.7544	24.3687	25.3472	23.7237	22.6287	23.631
Chr1:89891260-89899636	1	89891260	89899636		Agap1	ENSMUSG00000055013	ArfGAP with GTPase domain, ankyrin repeat and PH domain 1 [Source:MGI Symbol;Acc:MGI:2653690]	+	gene	overlapping	0	32.9333	21.6517	31.5	22.6016	19.6477	11.9318	7.6087	20.4416	25.8475	23.9837	22.8133	36.4198
Chr1:98191383-98201398	1	98191383	98201398		null					Not found	0	44.1991	22.0779	19.3989	32.6923	15.625	13.2576	12	20.6573	9.52381	16.6667	19.6296	25.5747
Chr1:125242477-125248908	1	125242477	125248908		null					Not found	0	45.3901	3.47222	33.3333	42.5595	15.2083	22	6.94444	17.094	18.1818	4.35268	23.6782	14.1667
Chr1:146403747-146416796	1	146403747	146416796		null					Not found	0	41.5278	33.3333	37.1212	34.2262	20.2614	11.1111	25	26.9697	31.6667	25	37.1795	21.0526
Chr1:151633154-151642647	1	151633154	151642647		Fam129a	ENSMUSG00000026483	family with sequence similarity 129, member A [Source:MGI Symbol;Acc:MGI:2137237]	+	gene	overlapping	0	36.8505	30.5243	42.517	36.787	28.2465	16.9872	25.3815	17.9664	40.9483	28.2609	18.8889	27.027
Chr1:165538432-165549554	1	165538432	165549554		Adcy10	ENSMUSG00000026567	adenylate cyclase 10 [Source:MGI Symbol;Acc:MGI:2660854]	+	gene	overlapping	0	26.2016	29.9837	23.5692	23.8889	10.7253	20.7368	15.0709	14.6697	27.7381	16.7563	17.8977	14.9813
Chr1:171460888-171467500	1	171460888	171467500		F11r	ENSMUSG00000038235	F11 receptor [Source:MGI Symbol;Acc:MGI:1321398]	+	gene	overlapping	0	27.6997	34.3897	31.8452	21.6085	12.415	24.1026	14.9254	16.3462	23.4069	23.8596	16.7949	25.4605
Chr1:178138745-178147225	1	178138745	178147225		null					Not found	0	37.4306	28.8235	23.9437	20.8125	15.068	14.794	14.257	19.0615	31.8841	20.6122	11.4158	23.536
Chr1:180141480-180149157	1	180141480	180149157		Cdc42bpa	ENSMUSG00000026490	CDC42 binding protein kinase alpha [Source:MGI Symbol;Acc:MGI:2441841]	+	gene	overlapping	0	27.5783	31.0798	34.6801	26.6355	17.3267	14.4833	15.4321	14.9713	20.6746	28.1931	22.4719	39.4504
Chr1:187841971-187854002	1	187841971	187854002		Esrrg	ENSMUSG00000026610	estrogen-related receptor gamma [Source:MGI Symbol;Acc:MGI:1347056]	+	gene	overlapping	0	29.1445	32.2944	32.3809	29.2237	15.5426	12.1981	18.0365	24.5803	18.9614	16.1742	11.4981	22.5427
Chr1:188035219-188043570	1	188035219	188043570		Esrrg	ENSMUSG00000026610	estrogen-related receptor gamma [Source:MGI Symbol;Acc:MGI:1347056]	+	gene	overlapping	0	33.2917	26.6284	16.8831	33.5938	15.7158	23.0594	4.57516	16.7262	28.3333	19.8039	8.77193	23.3607
Chr1:195264764-195272446	1	195264764	195272446		null					Not found	0	49.6667	47.3577	58.5145	47.2222	34.3371	30.0926	42.1296	40.4122	35.3049	29.9828	49.6135	46.5609
Chr2:5625617-5635197	2	5625617	5635197		Camk1d	ENSMUSG00000039145	calcium/calmodulin-dependent protein kinase ID [Source:MGI Symbol;Acc:MGI:2442190]	-	gene	overlapping	0	24.6396	21.1623	23.6413	23.75	8.85845	13.9228	10.241	17.9598	28.9855	20.0877	18.1159	12.9725
Chr2:6425342-6434347	2	6425342	6434347		Usp6nl	ENSMUSG00000039046	USP6 N-terminal like [Source:MGI Symbol;Acc:MGI:2138893]	+	gene	overlapping	0	33.4218	36.8774	40.3846	30.8233	18.8008	32.1161	25.0825	23.6284	40.7407	25.5682	23.1959	34.5721
Chr2:9769456-9784275	2	9769456	9784275		null					Not found	0	31.4224	27.3148	28.315	31.1303	16.3121	22.8299	12.5969	17.7937	30.9959	26.9841	24.5333	24.4195
Chr2:12042765-12046402	2	12042765	12046402		null					Not found	0	36.2613	51.282	57.7684	50.1894	18.3333	43.1481	27.1429	57.3188	74.2424	36.9565	37.7778	48.6667
Chr2:14383455-14386956	2	14383455	14386956		null					Not found	0	63.3242	47.1264	44.2857	46.6667	28.2051	33.9431	23.8095	30.5556	14.2857	50.3788	25	39.5833
Chr2:35526537-35534287	2	35526537	35534287		null					Not found	0	28.9384	34.0979	30.348	23.451	13.0451	22.2518	19.0075	21.087	28.8314	13.301	23.7121	25.3492
Chr2:59964278-59972320	2	59964278	59972320		Baz2b	ENSMUSG00000026987	bromodomain adjacent to zinc finger domain, 2B [Source:MGI Symbol;Acc:MGI:2442782]	-	gene	overlapping	0	28.2353	29.6804	29.7101	23.2906	21.9815	25	9.8718	12.8876	24.8485	18.9542	23.3831	32.8042
Chr2:60791095-60798930	2	60791095	60798930		Rbms1	ENSMUSG00000026970	RNA binding motif, single stranded interacting protein 1 [Source:MGI Symbol;Acc:MGI:1861774]	-	gene	overlapping	0	30.1003	31.4257	23.2993	28.7255	10.1498	21.8876	15.5093	21.0317	21.6931	18.109	20.7364	24.6575
Chr2:83682025-83689393	2	83682025	83689393		null					Not found	0	30.4808	29.096	38.2143	41.342	15.7658	19.6502	23.2804	33.6842	25.3165	19.5736	25	28.5714
Chr2:87872914-87881637	2	87872914	87881637		null					Not found	0	32.8623	36	41.0714	26.3636	5.66038	23.913	24.3902	29.0404	23.9837	5.12821	11.4583	41.3636
Chr2:92361195-92367125	2	92361195	92367125		Phf21a	ENSMUSG00000058318	PHD finger protein 21A [Source:MGI Symbol;Acc:MGI:2384756]	+	gene	overlapping	0	34.5105	43.109	28.776	26.6667	22.3307	29.3928	20.2703	20.331	37.8099	25.1282	29.8709	34.5238
Chr2:102104689-102112188	2	102104689	102112188		Ldlrad3	ENSMUSG00000048058	low density lipoprotein receptor class A domain containing 3 [Source:MGI Symbol;Acc:MGI:2138856]	-	gene	overlapping	0	25.5738	31.3596	27.5641	27.7778	17.3759	18.6274	14.5022	21.5517	25.2747	19.8529	21.0204	20.5882
Chr2:106118213-106133379	2	106118213	106133379		null					Not found	0	25.5797	26.0606	37.2308	24.1667	18.254	3.99061	12.5	27.3148	0.793651	16.0494	10.2941	9.72222
Chr2:130491489-130504877	2	130491489	130504877		Ptpra	ENSMUSG00000027303	protein tyrosine phosphatase, receptor type, A [Source:MGI Symbol;Acc:MGI:97808]	+	gene	overlapping	0	22.7066	28.125	26.8599	19.2884	13.0435	24.0506	8.76068	9.67262	19.8198	14.0244	14.4965	16.4815
Chr2:132097070-132105528	2	132097070	132105528		Slc23a2	ENSMUSG00000027340	solute carrier family 23 (nucleobase transporters), member 2 [Source:MGI Symbol;Acc:MGI:1859682]	-	gene	overlapping	0	36.3534	36.3636	30.73	29.1667	23.1884	21.0884	14.1447	20.2479	25.461	22.457	27.9874	22.0076
Chr2:168650551-168655245	2	168650551	168655245		Atp9a	ENSMUSG00000027546	ATPase, class II, type 9A [Source:MGI Symbol;Acc:MGI:1330826]	-	gene	overlapping	0	29.2258	31.3531	28.7546	23.2075	16.0821	21.254	15.8148	13.2449	25.1792	21.7397	29.1256	27.7587
Chr2:172095201-172102785	2	172095201	172102785		null					Not found	0	21.5013	30.7407	38.2745	32.5253	14.25	18.1306	19.8413	17.5532	18.7793	18.4722	20.5556	23.913
Chr2:172452374-172458807	2	172452374	172458807		2410001C21Rik	ENSMUSG00000027502	RIKEN cDNA 2410001C21 gene [Source:MGI Symbol;Acc:MGI:1913654]	+	gene	overlapping	0	31.2957	27.7006	29.8333	27.6637	19.5833	20.9746	10.728	17.3537	30.3081	25.3744	21.5207	30.4315
Chr2:178442243-178449042	2	178442243	178449042		Cdh26	ENSMUSG00000039155	cadherin-like 26 [Source:MGI Symbol;Acc:MGI:2685856]	+	gene	overlapping	0	64.2157	66.6667	53.8462	30.4487	6.25	42.1053	6.25	43.3333	21.0526	22.8095	23.3333	30.7692
Chr2:179639045-179646208	2	179639045	179646208		Cdh4	ENSMUSG00000000305	cadherin 4 [Source:MGI Symbol;Acc:MGI:99218]	+	gene	overlapping	0	29.5161	26.4222	28.1893	21.2153	10.6902	11.5568	21.7172	17.337	27.7322	18.9931	13.0952	15.8824
Chr2:181896282-181902047	2	181896282	181902047		null					Not found	0	53.7361	19.7109	32.8125	33.3333	18.3677	13.1153	20.0521	39.0856	40.407	19.1734	24.8485	23.6111
Chr3:6286346-6298448	3	6286346	6298448		null					Not found	0	36.0513	28.5135	43.3962	30.8824	25	29.5918	20.9677	18.75	5.20833	23.2759	31.0417	26.7857
Chr3:12579734-12587327	3	12579734	12587327		null					Not found	0	38.0556	22.7273	50	16.092	12.3874	14.2857	16.3793	20	38.7097	23.2323	15.3226	21.0526
Chr3:12787327-12799818	3	12787327	12799818		null					Not found	0	27.1368	47.8261	39.1304	43.3333	14.6341	23.4043	23.913	29.0909	41.9355	11.7925	22.6415	31.0458
Chr3:29429394-29444872	3	29429394	29444872		Egfem1	ENSMUSG00000063600	EGF-like and EMI domain containing 1 [Source:MGI Symbol;Acc:MGI:1922990]	+	gene	overlapping	0	28.3489	23.4177	23.1481	20.7292	15.8883	8.82353	16.5064	13.4538	17.2131	12.8289	9.9537	9.84849
Chr3:34398314-34410064	3	34398314	34410064		Sox2ot	ENSMUSG00000090828	SOX2 overlapping transcript (non-protein coding) [Source:MGI Symbol;Acc:MGI:2444112]	+	gene	overlapping	0	17.6901	20.5485	26.3014	19.5473	12.3134	7.19298	8.33333	14.3775	24.8299	17.197	16.8421	23.2639
Chr3:39809102-39822173	3	39809102	39822173		null					Not found	0	15.8333	29.9197	16.1232	30	12.3062	21.3483	4.22535	10.2381	17.6955	15.3409	16.2963	7.80591
Chr3:50742608-50756845	3	50742608	50756845		null					Not found	0	20.8835	33.6066	25.4808	32.6923	11.5278	20.3704	7.87037	18.4254	27.7778	12.4413	10.5479	16.8367
Chr3:52077456-52086289	3	52077456	52086289		Maml3	ENSMUSG00000061143	mastermind like 3 (Drosophila) [Source:MGI Symbol;Acc:MGI:2389461]	-	gene	overlapping	0	18.6187	31.25	24.6032	20.7018	18.5714	8.92857	14.8148	9.85577	17.757	13.9394	17.3742	14.5425
Chr3:52164370-52172770	3	52164370	52172770		null					Not found	0	28.5	15.8688	20.7483	15.4762	8.71528	15.3153	5.625	8.93939	11.7749	11.7347	16.5049	17.9924
Chr3:78555846-78559681	3	78555846	78559681		null					Not found	0	38.6111	54.6875	61.7647	42.8571	28.8889	35.2564	0	39.1892	16.6667	31.5476	23.3333	11.1111
Chr3:83342696-83354053	3	83342696	83354053		null					Not found	0	10.7143	36.6071	13.9394	21.9136	7.03125	17.5141	1.92308	11.0784	13.0435	8.58586	2.64151	18.0556
Chr3:86021843-86029488	3	86021843	86029488		null					Not found	0	36.134	31.25	36.3291	30.2189	21.4815	30.1754	8.92019	24.134	37.7049	19.4682	32.1648	28.7975
Chr3:90269789-90275008	3	90269789	90275008		Dennd4b	ENSMUSG00000042404	DENN/MADD domain containing 4B [Source:MGI Symbol;Acc:MGI:2446201]	+	gene	overlapping	0	37.8916	23.1278	21.6125	26.2681	19.4737	10.625	14.6242	19.3018	25.4938	25.1981	13.8205	25.2455
Chr3:96313960-96321861	3	96313960	96321861		null					Not found	0	45.1858	45.0617	41.523	31.5741	29.0972	17	19.9275	34.8684	35.1852	27.7778	31.9149	45.8654
Chr3:130349280-130358060	3	130349280	130358060		Col25a1	ENSMUSG00000058897	collagen, type XXV, alpha 1 [Source:MGI Symbol;Acc:MGI:1924268]	+	gene	overlapping	0	28.5152	22.9958	23.5243	20.2055	13.7614	10.1093	7.09877	21.1905	29.6296	13.8595	15.2985	9.84849
Chr3:135933508-135945145	3	135933508	135945145		null					Not found	0	13.8618	20.8333	17.2941	15.8635	7.79221	10.636	5.26316	1.90476	21.7949	7.86385	9.76191	8.77193
Chr3:136080121-136094679	3	136080121	136094679		Bank1	ENSMUSG00000037922	B cell scaffold protein with ankyrin repeats 1 [Source:MGI Symbol;Acc:MGI:2442120]	-	gene	overlapping	0	19.5613	19.697	20.8571	23.9766	7.42009	13.0769	4.62963	12.4498	15.5738	12.5514	10.4675	19.0476
Chr3:148812662-148817845	3	148812662	148817845		Lphn2	ENSMUSG00000028184	latrophilin 2 [Source:MGI Symbol;Acc:MGI:2139714]	-	gene	overlapping	0	27.6316	39.0562	19.9275	27.3333	16.4634	23.3677	12.9108	13.7457	18.8525	18.5358	26.9759	17.2222
Chr3:148817879-148822132	3	148817879	148822132		Lphn2	ENSMUSG00000028184	latrophilin 2 [Source:MGI Symbol;Acc:MGI:2139714]	-	gene	overlapping	0	23.8358	35.4639	12.934	37.0696	16.7614	18.2132	14.4068	13.9968	15.8333	16.6667	26.2199	21.5306
Chr3:154461301-154466945	3	154461301	154466945		null					Not found	0	11.9919	24.8889	24.7423	18.9263	5.49451	9.05797	11.1814	13.3503	19.2982	9.17431	16.9841	13.2959
Chr4:3512458-3528400	4	3512458	3528400		null					Not found	0	25.4497	23.9583	16.129	14.0278	6.28931	8.46995	7.95455	9.41559	14.881	14.899	7.67544	16.5441
Chr4:8602249-8612253	4	8602249	8612253		Rab2a	ENSMUSG00000047187	RAB2A, member RAS oncogene family [Source:MGI Symbol;Acc:MGI:1928750]	+	gene	overlapping	0	25.7003	31.07	42.4242	26.5766	17.6898	17.8125	21.6895	14.966	35.5856	21.7147	28.6195	13.7626
Chr4:10158842-10170861	4	10158842	10170861		null					Not found	0	27.0224	42.8889	20.6667	34.3537	17.6423	28.7879	7.93651	27.1605	16.6667	14.1414	20.8333	30.7692
Chr4:10755334-10770105	4	10755334	10770105		1700123O12Rik	ENSMUSG00000086080	RIKEN cDNA 1700123O12 gene [Source:MGI Symbol;Acc:MGI:1920874]	-	gene	overlapping	0	21.8263	26.0256	26.3021	20.6495	10.2273	14.4737	9.88701	17.343	16.1111	13.6364	20	22.5333
Chr4:12205152-12214656	4	12205152	12214656		null					Not found	0	36.6667	26.0417	30.8	42.1875	5.40541	21.875	23.2759	8.33333	35.2941	17.1429	36.125	11.1111
Chr4:16309504-16320344	4	16309504	16320344		null					Not found	0	46.6898	42.8105	34.8485	20.4403	14.5455	19.5652	10	38.5965	26	21.4844	24.6795	6.94444
Chr4:30991887-30995428	4	30991887	30995428		null					Not found	0	67.2194	50	43.5484	57.7381	62.5	26.6667	13.6364	32.5	0	53.8462	49.0741	64.2857
Chr4:59031522-59035329	4	59031522	59035329		Gm20503	ENSMUSG00000092345	predicted gene 20503 [Source:MGI Symbol;Acc:MGI:5141968]	+	gene	overlapping	0	13.7457	17.7451	21.2687	14.9206	4.19355	4.47761	10.241	6.33333	31.4815	19.6402	22.076	3.90625
Chr4:87030677-87039478	4	87030677	87039478		Slc24a2	ENSMUSG00000037996	solute carrier family 24 (sodium/potassium/calcium exchanger), member 2 [Source:MGI Symbol;Acc:MGI:1923626]	-	gene	overlapping	0	25.4336	19.186	17.9952	17.3695	8.52273	16.4815	9.375	2.9703	14.5833	14.5215	10.108	15.4902
Chr4:134666174-134671011	4	134666174	134671011		Man1c1	ENSMUSG00000037306	mannosidase, alpha, class 1C, member 1 [Source:MGI Symbol;Acc:MGI:2446214]	-	gene	overlapping	0	23.0496	38.3865	30.6522	14	16.1111	15.9944	13.3648	9.34343	11.9697	23.3187	10.5014	12.1111
Chr4:134671022-134676944	4	134671022	134676944		Man1c1	ENSMUSG00000037306	mannosidase, alpha, class 1C, member 1 [Source:MGI Symbol;Acc:MGI:2446214]	-	gene	overlapping	0	36.0905	39.3471	31.4327	11.3426	22.1014	22.5221	11.7063	13.7405	22.3563	21.9512	10.365	14.0681
Chr4:137749990-137755020	4	137749990	137755020		Alpl	ENSMUSG00000028766	alkaline phosphatase, liver/bone/kidney [Source:MGI Symbol;Acc:MGI:87983]	-	gene	overlapping	0	40.7596	27.6515	37.2917	22.9082	17.1786	26.4184	13.5088	28.2778	27.5701	28.2808	21.3885	31.2925
Chr4:139659766-139663726	4	139659766	139663726		RP23-334I5.4	ENSMUSG00000094439	No description	+	gene	overlapping	0	31.401	35.1852	38.2971	17.4359	13.2917	31.0137	9.44444	27.3132	22.3392	17.7399	15.2399	16.1932
Chr4:147822656-147833753	4	147822656	147833753		Zfp933	ENSMUSG00000059423	zinc finger protein 933 [Source:MGI Symbol;Acc:MGI:1922865]	-	gene	overlapping	0	32.4939	50.2874	23.0769	23.3333	14.966	22.7891	13.5621	15.5449	34.0741	11.8852	17.4679	33.3333
Chr4:152826699-152833048	4	152826699	152833048		null					Not found	0	36.7839	36.1489	35.636	38.1803	17.9833	35.625	15.4229	19.2188	28.012	22.8365	28.7449	28.7356
Chr4:154226761-154232331	4	154226761	154232331		Megf6	ENSMUSG00000057751	multiple EGF-like-domains 6 [Source:MGI Symbol;Acc:MGI:1919351]	+	gene	overlapping	0	28.014	29.5788	33.1327	27.6119	21.7179	17.042	12.1864	23.669	21.021	32.7778	32.7778	19.5029
Chr5:10358194-10364581	5	10358194	10364581		null					Not found	0	38.718	50	60.5263	73.3974	15.4762	27.5194	25.7576	44.2857	10.1449	15.6667	23.8095	34.5238
Chr5:20659942-20668472	5	20659942	20668472		Magi2	ENSMUSG00000040003	membrane associated guanylate kinase, WW and PDZ domain containing 2 [Source:MGI Symbol;Acc:MGI:1354953]	+	gene	overlapping	0	35.6713	31.117	30.3465	31.0764	20.3182	27.5773	16.8605	22.8626	27.9221	27.7047	21.3492	32.3158
Chr5:32534406-32540947	5	32534406	32540947		Gm15614	ENSMUSG00000085234	predicted gene 15614 [Source:MGI Symbol;Acc:MGI:3783059]	-	gene	overlapping	0	32.3333	47.1698	52.2013	42.5	18.3616	24.2063	14.0351	31.746	26.4706	2.85714	16.3043	22.7273
Chr5:52689702-52697101	5	52689702	52697101		null					Not found	0	32.3791	33.5227	38.8889	26.6234	21.8638	21.5385	11.5942	27.7228	26.1905	18.012	18.6594	19.6429
Chr5:67291056-67303046	5	67291056	67303046		Tmem33	ENSMUSG00000037720	transmembrane protein 33 [Source:MGI Symbol;Acc:MGI:1915128]	+	gene	overlapping	0	31.2407	40.2564	30.7471	20.0216	16.2037	16.9753	19.2204	15.5556	27.0833	18.5764	21.2162	33.5648
Chr5:103589185-103596140	5	103589185	103596140		Ptpn13	ENSMUSG00000034573	protein tyrosine phosphatase, non-receptor type 13 [Source:MGI Symbol;Acc:MGI:103293]	+	gene	overlapping	0	34.8975	32.7381	24.0924	19.7447	12.3684	17.9293	17.8105	22.5217	18.5516	24.1406	20.5197	23.1959
Chr5:104302676-104310903	5	104302676	104310903		Ibsp	ENSMUSG00000029306	integrin binding sialoprotein [Source:MGI Symbol;Acc:MGI:96389]	+	gene	overlapping	0	17.803	15.0538	31.07	29.9145	10.231	13.285	13.6364	11.5226	18.75	6.74157	20.9877	10.7143
Chr5:107821687-107834802	5	107821687	107834802		Evi5	ENSMUSG00000011831	ecotropic viral integration site 5 [Source:MGI Symbol;Acc:MGI:104736]	-	gene	overlapping	0	17.0102	21.6216	31.431	20.4819	13.5514	12.0495	10.7843	12.0278	22.2944	19.244	16.8729	26.1355
Chr5:113848389-113853485	5	113848389	113853485		Coro1c	ENSMUSG00000004530	coronin, actin binding protein 1C [Source:MGI Symbol;Acc:MGI:1345964]	-	gene	overlapping	0	38.913	34.891	52.7778	34.6154	22.2861	40.1515	25.7009	27.6293	39.5353	22.5659	31.5179	30.4167
Chr5:121809002-121815182	5	121809002	121815182		Atxn2	ENSMUSG00000042605	ataxin 2 [Source:MGI Symbol;Acc:MGI:1277223]	+	gene	overlapping	0	30.0694	43.1873	35.2849	22.9716	26.7313	25.4204	18.319	20.8897	34.7195	29.1542	25.744	37.0696
Chr5:121815431-121824273	5	121815431	121824273		Atxn2	ENSMUSG00000042605	ataxin 2 [Source:MGI Symbol;Acc:MGI:1277223]	+	gene	overlapping	0	42.3051	44.7115	40.1449	29.8023	29.4178	36.3304	22.4638	28.1126	37.1289	31.3948	30.5191	34.573
Chr5:127867665-127875034	5	127867665	127875034		Tmem132d	ENSMUSG00000034310	transmembrane protein 132D [Source:MGI Symbol;Acc:MGI:3044963]	-	gene	overlapping	0	34.2077	25.4579	26.3158	17.3709	13.0952	8.14815	14.1243	17.2559	20.5882	9.95536	9.63856	15.9524
Chr5:130742029-130753703	5	130742029	130753703		Caln1	ENSMUSG00000060371	calneuron 1 [Source:MGI Symbol;Acc:MGI:2155987]	+	gene	overlapping	0	15.5605	16.2393	38.5659	17.9398	6.22093	9.45274	14.0212	13.1042	24.0476	13.963	15.9574	20.9402
Chr5:130766036-130777762	5	130766036	130777762		Caln1	ENSMUSG00000060371	calneuron 1 [Source:MGI Symbol;Acc:MGI:2155987]	+	gene	overlapping	0	19.5467	22.4806	38.964	23.2157	8.23293	20.5628	9.95935	23.4277	24.0717	16.6667	19.0763	27.7778
Chr5:147809841-147814671	5	147809841	147814671		null					Not found	0	40.1361	45.7627	42.3246	41.35	26.8519	40.233	24.2972	34.9832	39.7778	20.7407	30.2083	38.4561
Chr6:4746303-4747968	6	4746303	4747968		Sgce	ENSMUSG00000004631	sarcoglycan, epsilon [Source:MGI Symbol;Acc:MGI:1329042]	-	gene	overlapping	0	31.6071	14.1827	30.5556	19.3137	8.67559	16.5049	5.11364	13.8021	19.9531	20.4545	21.4304	24.2424
Chr6:20118500-20128921	6	20118500	20128921		null					Not found	0	43.5	47.6562	38.5417	24.8538	31.713	34.6154	0.943396	37.5	15.9722	19.0766	28.4127	37.8415
Chr6:23096617-23111187	6	23096617	23111187		Aass	ENSMUSG00000029695	aminoadipate-semialdehyde synthase [Source:MGI Symbol;Acc:MGI:1353573]	-	gene	overlapping	0	16.9758	35.7724	28.8136	12.7341	8.53414	22.0576	11.5801	11.0215	14.8889	10.098	15.2263	21.5556
Chr6:23765454-23776874	6	23765454	23776874		Cadps2	ENSMUSG00000017978	Ca2+-dependent activator protein for secretion 2 [Source:MGI Symbol;Acc:MGI:2443963]	-	gene	overlapping	0	35.7037	39.1892	33.3333	37.037	22.8682	20.202	4.54545	17.3856	8.91473	17.9487	23.75	27.9412
Chr6:36729055-36736953	6	36729055	36736953		Ptn	ENSMUSG00000029838	pleiotrophin [Source:MGI Symbol;Acc:MGI:97804]	-	gene	overlapping	0	37.3434	44.5055	49.4337	44.086	32.8479	29.0598	23.0453	41.3949	25.3521	22.8155	45.5247	30.8176
Chr6:59889048-59891301	6	59889048	59891301		null					Not found	0	40.8333	61.9048	50	56.4103	25	32.3809	14.2857	44.4444	54.1667	23.5294	53.7037	53.1915
Chr6:60548086-60565862	6	60548086	60565862		null					Not found	0	15.386	25.8333	27.619	14.5833	9.72222	7.88288	2.94118	11.0833	20.2381	15.1042	7.68229	9.83606
Chr6:67698653-67709060	6	67698653	67709060		null					Not found	0	25.2252	21.1111	20.922	21.1268	7.73438	8.20895	10.303	14.2544	20.3077	9.52941	9.21769	20.3431
Chr6:78348003-78359291	6	78348003	78359291		null					Not found	0	43.5345	23.9583	19.1156	18.3616	17.9762	15.873	18.6274	11.6667	11.6667	7.72947	10.9091	18.3575
Chr6:101059785-101067020	6	101059785	101067020		null					Not found	0	22.0845	44.0639	32.1429	30.7239	14.8566	26.2195	15.9204	31.9444	17.7083	22.6744	26.464	10.4167
Chr6:119514521-119523654	6	119514521	119523654		Wnt5b	ENSMUSG00000030170	wingless-related MMTV integration site 5B [Source:MGI Symbol;Acc:MGI:98959]	-	gene	overlapping	0	23.0266	31.5741	20.6597	15.8333	12.2937	8.03571	9.30232	19.0921	16.3492	14.876	9.13121	16.7553
Chr6:120806448-120812801	6	120806448	120812801		Atp6v1e1	ENSMUSG00000019210	ATPase, H+ transporting, lysosomal V1 subunit E1 [Source:MGI Symbol;Acc:MGI:894326]	-	gene	overlapping	0	31.1559	29.1096	31.1167	40.2062	25	26.7276	11.5591	17.572	24.1026	28.1933	32.598	29.7872
Chr6:136864611-136871997	6	136864611	136871997		null					Not found	0	25.4396	27.0238	26.7857	17.5758	8.80282	8.46774	3.92157	26.9231	17.7419	18.9272	28.7065	24.4048
Chr6:142768649-142775536	6	142768649	142775536		Cmas	ENSMUSG00000030282	cytidine monophospho-N-acetylneuraminic acid synthetase [Source:MGI Symbol;Acc:MGI:1337124]	+	gene	overlapping	0	32.5933	35.8511	34.5109	34.386	12.7381	29.6823	23.451	23.6989	33.1224	29.0301	32.0922	35.5457
Chr6:143050686-143059425	6	143050686	143059425		5730419I09Rik	ENSMUSG00000030279	RIKEN cDNA 5730419I09 gene [Source:MGI Symbol;Acc:MGI:1921991]	-	gene	overlapping	0	26.6667	41.25	35.0939	22.5775	16.4683	22.1461	23.1589	19.2029	31.6384	33.5556	34.9727	24.8858
Chr6:143251793-143257835	6	143251793	143257835		D6Ertd474e	ENSMUSG00000072679	DNA segment, Chr 6, ERATO Doi 474, expressed [Source:MGI Symbol;Acc:MGI:1196315]	+	gene	overlapping	0	23.8413	29.3919	36.4286	23.2234	20.9064	19.0058	9.67742	22.5738	32.5108	28.3117	21.345	39.3035
Chr6:143393792-143399987	6	143393792	143399987		null					Not found	0	16.5903	36.7647	30.9375	10.4422	11.0294	17.8977	5.71429	9.47368	11.6838	5.5042	22.1429	17.7599
Chr6:143438207-143443930	6	143438207	143443930		null					Not found	0	25.5217	28.9744	20.8242	18.0041	11.6858	22.3611	5	13.2092	14.538	14.5238	25.7732	17.9167
Chr6:143501799-143507866	6	143501799	143507866		null					Not found	0	30.3333	41.3333	27.0833	20.3125	8.33333	17.2973	20	20	32.963	19.709	25.6173	23.2993
Chr6:144223006-144231977	6	144223006	144231977		Sox5	ENSMUSG00000041540	SRY-box containing gene 5 [Source:MGI Symbol;Acc:MGI:98367]	-	gene	overlapping	0	9.27429	11.5196	26.9608	14.2857	5.89744	5.32787	2.98507	6.32911	22.1354	4.69484	4.57746	8.60656
Chr6:144352923-144362754	6	144352923	144362754		Sox5	ENSMUSG00000041540	SRY-box containing gene 5 [Source:MGI Symbol;Acc:MGI:98367]	-	gene	overlapping	0	14.4719	19.5148	29.2271	13.2812	5.87121	6.34921	5.55556	10.9524	25.4098	11.8902	8.20895	12.5949
Chr6:144414910-144424825	6	144414910	144424825		Sox5	ENSMUSG00000041540	SRY-box containing gene 5 [Source:MGI Symbol;Acc:MGI:98367]	-	gene	overlapping	0	19.9653	27.7778	31.5069	27.0042	13.6667	6.83761	5.55556	23.2937	19.1781	18.1176	4.48718	18.8967
Chr6:144520448-144531558	6	144520448	144531558		Sox5	ENSMUSG00000041540	SRY-box containing gene 5 [Source:MGI Symbol;Acc:MGI:98367]	-	gene	overlapping	0	23.5169	22.8205	34.4156	17.1875	23.4973	8.55263	5.55556	11.5833	20.7792	21.0993	6.17978	16.1836
Chr6:145080076-145090332	6	145080076	145090332		null					Not found	0	15.5833	25.1068	36.7284	24.939	9.50704	4.54545	20.9375	16.7722	18.9873	25.502	17.9121	20.5128
Chr6:146686003-146692355	6	146686003	146692355		null					Not found	0	27.9889	33.3333	20.0483	30.1887	6.81818	21.6374	14.6667	14.2063	26.3228	12.5	14.7917	26.1364
Chr6:146692368-146697958	6	146692368	146697958		null					Not found	0	46.5152	42.8571	27.027	30.3922	17.2043	10.4167	21.0145	30.4598	42	30.2326	13.0208	15.3846
Chr6:146860864-146867687	6	146860864	146867687		1700023A16Rik	ENSMUSG00000030292	RIKEN cDNA 1700023A16 gene [Source:MGI Symbol;Acc:MGI:1916621]	+	gene	overlapping	0	28.6333	31.694	25.5081	32.2222	17.8295	8.44444	7.22892	19.6895	36.0119	27.0227	33.5985	25.4975
Chr7:12808685-12818535	7	12808685	12818535		Zfp329	ENSMUSG00000057894	zinc finger protein 329 [Source:MGI Symbol;Acc:MGI:1921283]	-	gene	overlapping	0	28.9144	31.1686	28.8462	29.4239	26.4465	16.3004	12.6068	17.2013	21.9017	18.2927	14.3116	35.2996
Chr7:26331477-26336944	7	26331477	26336944		Nlrp9c	ENSMUSG00000040614	NLR family, pyrin domain containing 9C [Source:MGI Symbol;Acc:MGI:3028627]	-	gene	overlapping	0	50.6705	37.1264	55.1282	48.0874	23.2143	30.625	30.609	31.0502	33.6879	21.5254	42.2222	30.2083
Chr7:26487233-26492670	7	26487233	26492670		null					Not found	0	40.3901	39.4836	33.4656	35.5702	20.8333	14.7287	31.8182	32.598	19.7368	27.0312	19.3503	43.4524
Chr7:30824447-30831764	7	30824447	30831764		null					Not found	0	29.1754	29.9145	27.7056	25.7292	13.8944	19.4444	15.4444	20.2632	16.117	20.8915	21.1221	19.9134
Chr7:37427117-37435707	7	37427117	37435707		null					Not found	0	16.2484	18.5275	21.0145	19.697	4.21687	7.59494	0.903614	17.7305	18.5714	6.66667	7.89474	13.6179
Chr7:39653451-39661528	7	39653451	39661528		null					Not found	0	22.8059	7.33333	15.7233	23.4694	1.64474	2.20126	7.22222	12.931	17.4603	6.45161	7.32323	6.25
Chr7:43936599-43943567	7	43936599	43943567		Klk15	ENSMUSG00000055193	kallikrein related-peptidase 15 [Source:MGI Symbol;Acc:MGI:2447533]	+	gene	overlapping	0	16.0069	31.6038	19.1327	27.9052	12.5507	9.15033	15.4434	17.5	10.3982	13.4417	3.54167	10.6965
Chr7:45543748-45550983	7	45543748	45550983		Plekha4	ENSMUSG00000040428	pleckstrin homology domain containing, family A (phosphoinositide binding specific) member 4 [Source:MGI Symbol;Acc:MGI:1916467]	+	gene	overlapping	0	22.9909	18.6147	31.1765	20	18.6553	9.67433	10.3704	9.42177	14.9797	16.3492	10.6215	18.4167
Chr7:79328128-79335353	7	79328128	79335353		Abhd2	ENSMUSG00000039202	abhydrolase domain containing 2 [Source:MGI Symbol;Acc:MGI:1914344]	+	gene	overlapping	0	23.447	32.3232	23.1231	33.9539	12.1142	18.8119	23.8397	16.7328	24.2991	18.4251	31.15	36.3296
Chr7:96988224-97005032	7	96988224	97005032		Nars2	ENSMUSG00000018995	asparaginyl-tRNA synthetase 2 (mitochondrial)(putative) [Source:MGI Symbol;Acc:MGI:2142075]	+	gene	overlapping	0	35.2503	30.2083	35.4848	23.6928	19.6347	19.3878	17.2348	23.5294	16.6667	23.7037	20.6215	21.9298
Chr7:118674042-118687955	7	118674042	118687955		Tmc5	ENSMUSG00000030650	transmembrane channel-like gene family 5 [Source:MGI Symbol;Acc:MGI:1921674]	+	gene	overlapping	0	22.5218	38.1393	22.093	20	14.6181	14.625	15.1341	15.3549	7.83133	25.2532	20.2862	21.0185
Chr7:122523215-122531729	7	122523215	122531729		Prkcb	ENSMUSG00000052889	protein kinase C, beta [Source:MGI Symbol;Acc:MGI:97596]	+	gene	overlapping	0	21.8075	29.159	32.7004	23.7055	8.72274	11.5079	23.0392	22.5164	15.535	16.6947	22.4843	23.4043
Chr7:122565059-122574615	7	122565059	122574615		Prkcb	ENSMUSG00000052889	protein kinase C, beta [Source:MGI Symbol;Acc:MGI:97596]	+	gene	overlapping	0	27.1507	27.5521	29.9167	23.3491	14.0673	20.915	15.4255	15.9483	14.5062	13.913	17.5248	16.5751
Chr7:127816010-127823337	7	127816010	127823337		Stx1b	ENSMUSG00000030806	syntaxin 1B [Source:MGI Symbol;Acc:MGI:1930705]	-	gene	overlapping	0	22.7423	21.8876	22.0068	15.378	16.2052	7.5	8.56698	7.09064	18.9068	17.3362	9.86842	15.1042
Chr7:135169742-135176758	7	135169742	135176758		Dock1	ENSMUSG00000058325	dedicator of cytokinesis 1 [Source:MGI Symbol;Acc:MGI:2429765]	+	gene	overlapping	0	43.2429	30.2511	47.973	21.2398	24.3333	18	22.7941	29.1188	35.0649	33.8542	34.078	25.3333
Chr8:15901849-15914755	8	15901849	15914755		Csmd1	ENSMUSG00000060924	CUB and Sushi multiple domains 1 [Source:MGI Symbol;Acc:MGI:2137383]	-	gene	overlapping	0	27.3438	20.7672	23.3333	28.8958	9.66184	16.0156	6.66667	15.991	16.4179	10.241	13.2479	14.6296
Chr8:15914782-15924089	8	15914782	15924089		Csmd1	ENSMUSG00000060924	CUB and Sushi multiple domains 1 [Source:MGI Symbol;Acc:MGI:2137383]	-	gene	overlapping	0	28.8577	19.4872	18.9744	20.4819	15.5844	7.53425	12.8962	8.84146	11.1111	9.34066	4.92424	15.1961
Chr8:23743182-23753624	8	23743182	23753624		Zmat4	ENSMUSG00000037492	zinc finger, matrin type 4 [Source:MGI Symbol;Acc:MGI:2443497]	+	gene	overlapping	0	21.16	23.0702	31.3433	11.9898	5.94982	13.7363	9.63856	11.6981	21.4341	12.0192	11.2255	16.6667
Chr8:25681698-25690573	8	25681698	25690573		Whsc1l1	ENSMUSG00000054823	Wolf-Hirschhorn syndrome candidate 1-like 1 (human) [Source:MGI Symbol;Acc:MGI:2142581]	+	gene	overlapping	0	33.5431	38.4921	39.5833	29.8969	15.6863	20.9402	11.4458	27.3113	38.1206	25.6667	27.0062	37.415
Chr8:25690630-25698875	8	25690630	25698875		Whsc1l1	ENSMUSG00000054823	Wolf-Hirschhorn syndrome candidate 1-like 1 (human) [Source:MGI Symbol;Acc:MGI:2142581]	+	gene	overlapping	0	34.7879	39.8843	45.471	34.5992	18.7179	23.0047	18	14.805	22.807	29.902	21.6667	36.7895
Chr8:29945714-29963666	8	29945714	29963666		null					Not found	0	13.4009	12.2449	21.5447	11.7284	3.75	6.25	0	3.26087	12.5	6.63265	15.6667	9.42029
Chr8:34244046-34247790	8	34244046	34247790		null					Not found	0	39.8809	26.4706	57.3529	56.25	23.5294	10.7843	20	21.6667	8.33333	41.8919	10.7143	34.9206
Chr8:39981594-39990391	8	39981594	39990391		null					Not found	0	22.1212	35.7143	51.6667	13.6364	7.69231	24.1379	20	12.5	40	13.6364	0	18.5185
Chr8:47476358-47481299	8	47476358	47481299		null					Not found	0	27.8689	28.5088	30.3704	12.7642	12.6471	29.4872	10.7456	5.95238	27.3585	12.1491	4.7043	10
Chr8:48194367-48198010	8	48194367	48198010		null					Not found	0	35.5256	27.619	45.2381	39.7436	5.72917	18.3908	15.7143	14.8148	30	16.2393	28.0702	42.3077
Chr8:64954763-64964909	8	64954763	64964909		Tmem192	ENSMUSG00000025521	transmembrane protein 192 [Source:MGI Symbol;Acc:MGI:1920317]	+	gene	overlapping	0	38.2837	39.3393	30.0312	34.8485	23.3333	30.348	20.1465	25.8683	29.8523	20.0306	29.0351	38.3013
Chr8:74783592-74791341	8	74783592	74791341		Gm11033	ENSMUSG00000079011	predicted gene 11033 [Source:MGI Symbol;Acc:MGI:3779256]	-	gene	overlapping	0	27.7146	29.6512	38.1206	31.746	11.9444	18.3367	30.9211	22.9575	23.5897	14.9291	23.3974	23.913
Chr8:77314372-77322559	8	77314372	77322559		Arhgap10	ENSMUSG00000037148	Rho GTPase activating protein 10 [Source:MGI Symbol;Acc:MGI:1925764]	-	gene	overlapping	0	43.4734	35.6589	37	29.2553	24.4658	22.7273	19.7368	22.6773	32.684	25.6014	21.4015	26.7241
Chr8:90774202-90778509	8	90774202	90778509		null					Not found	0	37.3809	54.3981	56.4815	65.3955	29.0222	26.8519	48.9796	36.0759	31.5556	28.1746	46.6102	55.9896
Chr8:105464002-105469807	8	105464002	105469807		Lrrc36	ENSMUSG00000054320	leucine rich repeat containing 36 [Source:MGI Symbol;Acc:MGI:2448585]	+	gene	overlapping	0	22.0822	29.8	26.9141	27.0341	13.7713	15.9892	16.844	18.1544	25.8185	18.7218	19.6581	29.2398
Chr8:107866454-107872942	8	107866454	107872942		null					Not found	0	28.1855	36.7314	22.8395	24.5833	14.5	21.25	8.86076	24.4898	22.5463	24.3304	19.375	20.4212
Chr8:108942559-108946774	8	108942559	108946774		Zfhx3	ENSMUSG00000038872	zinc finger homeobox 3 [Source:MGI Symbol;Acc:MGI:99948]	+	gene	overlapping	0	42.5543	46.5812	42.9429	33.9532	29.9587	35.8974	23.3333	31.5617	39.0942	31.4493	34.4109	32.1541
Chr8:113016602-113031110	8	113016602	113031110		null					Not found	0	25.3663	33.0409	28.0702	23.2993	9.04762	16.5254	12.5	16.6667	31.3559	20.5479	26.0274	7.29167
Chr8:119047078-119052787	8	119047078	119052787		Cdh13	ENSMUSG00000031841	cadherin 13 [Source:MGI Symbol;Acc:MGI:99551]	+	gene	overlapping	0	27.3056	52.2222	53.0667	52.5926	10.119	25	43.75	44.1379	19.3182	35.6481	26.3889	22.3684
Chr8:120191187-120196616	8	120191187	120196616		Gm20388	ENSMUSG00000092329	predicted gene 20388 [Source:MGI Symbol;Acc:MGI:5141853]	+	gene	overlapping	0	50.4911	56.4103	38.2979	44.2667	26.9608	31.5972	14.8148	29.0064	30.303	9.68254	27.2436	28.7879
Chr8:121609354-121614920	8	121609354	121614920		Gm20388	ENSMUSG00000092329	predicted gene 20388 [Source:MGI Symbol;Acc:MGI:5141853]	+	gene	overlapping	0	40.1036	34.3137	44.009	22.3301	21.4828	28.7538	13.5638	26.2325	29	28.5911	25.4986	23.221
Chr8:123309091-123315073	8	123309091	123315073		Gm20388	ENSMUSG00000092329	predicted gene 20388 [Source:MGI Symbol;Acc:MGI:5141853]	+	gene	overlapping	0	37.3438	39.3229	28.4722	25.6838	21.9725	24.9799	18.6567	23.6316	48.2143	32.2868	20.2104	39.0476
Chr9:3941254-3944737	9	3941254	3944737		null					Not found	0	42.7536	50	58.0952	63.5417	23.1707	50	16	40.7143	36.9697	10	32	55
Chr9:7295880-7305146	9	7295880	7305146		null					Not found	0	45.6284	40.3955	19.697	47.9902	28.9474	29.3103	12.8205	23.3333	27.9412	18	9	34.9638
Chr9:22641100-22650652	9	22641100	22650652		Bbs9	ENSMUSG00000035919	Bardet-Biedl syndrome 9 (human) [Source:MGI Symbol;Acc:MGI:2442833]	+	gene	overlapping	0	22.3009	23.1013	16.9617	19.7191	12.963	8.62745	2.7451	12.4919	19.5767	19.5833	7.69231	14.8374
Chr9:25758277-25773759	9	25758277	25773759		null					Not found	0	23.105	22.2868	29.5455	14.9123	7.42188	19.7917	9.16667	10.5128	7.66667	8.0597	17.5532	17.029
Chr9:27505155-27518272	9	27505155	27518272		null					Not found	0	20.5926	16.1765	31.0476	13.5965	10.5634	10.8871	10.3801	6.26506	11.0119	10.119	9.59596	13.5556
Chr9:60267235-60277890	9	60267235	60277890		Thsd4	ENSMUSG00000032289	thrombospondin, type I, domain containing 4 [Source:MGI Symbol;Acc:MGI:2672033]	-	gene	overlapping	0	22.5969	26.5799	25	21.6481	9.94898	17.9012	8.08823	12.4014	21.097	15.6305	17.3611	14.902
Chr9:60855068-60861296	9	60855068	60861296		Uaca	ENSMUSG00000034485	uveal autoantigen with coiled-coil domains and ankyrin repeats [Source:MGI Symbol;Acc:MGI:1919815]	+	gene	overlapping	0	30.2473	22.8299	29.6875	30.4422	16.9231	22.5926	14.7436	18.4896	22.2538	21.6172	17.1456	18.6966
Chr9:64297587-64310997	9	64297587	64310997		Tipin	ENSMUSG00000032397	timeless interacting protein [Source:MGI Symbol;Acc:MGI:1921571]	+	gene	overlapping	0	27.6699	28.5256	24.0476	29.6099	20.3125	19.1057	8.45411	20.7752	24.7475	26.5263	31.2771	25.1913
Chr9:67870030-67880352	9	67870030	67880352		Vps13c	ENSMUSG00000035284	vacuolar protein sorting 13C (yeast) [Source:MGI Symbol;Acc:MGI:2444207]	+	gene	overlapping	0	27.5783	43.8597	25.496	21.5385	16.8724	20.9195	15.7407	16.4035	21.1382	17.7536	20.8228	28.3755
Chr9:69328052-69337092	9	69328052	69337092		Rora	ENSMUSG00000032238	RAR-related orphan receptor alpha [Source:MGI Symbol;Acc:MGI:104661]	+	gene	overlapping	0	21.0331	26.0784	22.8333	24.9042	11.7895	12.6506	7.36434	19.1298	18.9922	19.0252	18.1973	19.6429
Chr9:77473334-77480840	9	77473334	77480840		Lrrc1	ENSMUSG00000032352	leucine rich repeat containing 1 [Source:MGI Symbol;Acc:MGI:2442313]	-	gene	overlapping	0	35.1432	29.2237	36.6972	32.8369	23.1667	20.9491	19.7464	21.2862	18.2432	32.5709	30.4422	21.8627
Chr9:78074194-78083390	9	78074194	78083390		Fbxo9	ENSMUSG00000001366	f-box protein 9 [Source:MGI Symbol;Acc:MGI:1918788]	-	gene	overlapping	0	37.1181	25.2688	30.2667	36.4899	19.6667	20.0476	12.2642	18.3943	30.1724	22.2222	21.256	30.5085
Chr9:79086959-79096663	9	79086959	79096663		null					Not found	0	39.759	31.3954	26.57	62.8788	35.0746	39.2361	20.904	15.4229	24.7126	25.4545	44.863	43.5185
Chr9:79901212-79902828	9	79901212	79902828		Filip1	ENSMUSG00000034898	filamin A interacting protein 1 [Source:MGI Symbol;Acc:MGI:1917848]	-	gene	overlapping	0	63.2353	52.9412	46.9136	46.1806	30.619	49.8542	13.0435	40.2381	23.75	32.971	31.5714	59.3871
Chr9:86639873-86650580	9	86639873	86650580		Me1	ENSMUSG00000032418	malic enzyme 1, NADP(+)-dependent, cytosolic [Source:MGI Symbol;Acc:MGI:97043]	-	gene	overlapping	0	34.8856	38.9744	25.881	22.8927	17.5388	20.0794	22.4099	17.4528	25.3906	19.8643	28.373	33.642
Chr9:96006808-96018030	9	96006808	96018030		Xrn1	ENSMUSG00000032410	5'-3' exoribonuclease 1 [Source:MGI Symbol;Acc:MGI:891964]	+	gene	overlapping	0	28.6086	33.046	42.1569	35.4118	23.125	19.6347	19.2857	26.0638	21.1934	26.0784	27.451	20.0962
Chr9:107688711-107695003	9	107688711	107695003		Sema3f	ENSMUSG00000034684	sema domain, immunoglobulin domain (Ig), short basic domain, secreted, (semaphorin) 3F [Source:MGI Symbol;Acc:MGI:1096347]	-	gene	overlapping	0	28.4388	27.3491	21.4521	28.8251	18.7613	16.9333	8.74486	16.723	27.1175	11.7626	21.5278	24.4444
Chr9:108392815-108401447	9	108392815	108401447		1700102P08Rik	ENSMUSG00000032611	RIKEN cDNA 1700102P08 gene [Source:MGI Symbol;Acc:MGI:2148248]	+	gene	overlapping	0	35.4938	42.6054	34.7561	20.471	31.2107	18.125	21.6895	20.8252	22.7451	30.1498	19.1123	33.5227
Chr9:108802366-108808439	9	108802366	108808439		Ip6k2	ENSMUSG00000032599	inositol hexaphosphate kinase 2 [Source:MGI Symbol;Acc:MGI:1923750]	+	gene	overlapping	0	21.4208	36.8659	20.5882	18.6544	14.1457	18.5606	4.7619	8.44444	19.0351	17.9894	10.4108	19.9029
Chr9:115253009-115261679	9	115253009	115261679		Stt3b	ENSMUSG00000032437	STT3, subunit of the oligosaccharyltransferase complex, homolog B (S. cerevisiae) [Source:MGI Symbol;Acc:MGI:1915542]	-	gene	overlapping	0	37.6991	39.1228	31.9444	34.4504	22.8728	25.1055	19.7619	26.7296	35.6808	20.4327	20.8333	26.0101
Chr9:115640902-115648508	9	115640902	115648508		null					Not found	0	22.0476	29.8454	21.6867	29.1152	17.4766	10.4418	15.6566	18.6586	8.53659	12.7628	13.1696	15.5303
Chr9:115944616-115954626	9	115944616	115954626		Gadl1	ENSMUSG00000056880	glutamate decarboxylase-like 1 [Source:MGI Symbol;Acc:MGI:1920998]	+	gene	overlapping	0	12.2701	31.3492	22.7778	13.4175	8.8685	10.2113	10.4478	6.04575	9.84849	5.94203	18.0556	11.0544
Chr9:118559136-118564596	9	118559136	118564596		Golga4	ENSMUSG00000038708	golgi autoantigen, golgin subfamily a, 4 [Source:MGI Symbol;Acc:MGI:1859646]	+	gene	overlapping	0	46.3718	52.4143	48.6905	35.2694	29.887	35.4603	30.1961	34.3885	43.6458	40.2381	37.6466	34.322
Chr10:4482944-4491360	10	4482944	4491360		Gm221	ENSMUSG00000019767	predicted gene 221 [Source:MGI Symbol;Acc:MGI:2685067]	+	gene	overlapping	0	20.0962	17.7489	26.7857	23.5849	11.6071	10.5479	8.33333	17.0455	13.3803	13.5802	20.1691	13.6986
Chr10:9735299-9747988	10	9735299	9747988		null					Not found	0	26.4383	27.1505	33.0328	28.2051	10	24.6032	9.31372	13.9316	30.9524	18.93	18.9394	18.1373
Chr10:25104212-25107641	10	25104212	25107641		null					Not found	0	44.1228	26.6667	56.6667	18.1818	13.6364	2.63158	0	27.2727	34.2105	39.0625	12.5	72.9167
Chr10:32175896-32186978	10	32175896	32186978		null					Not found	0	47.5983	34.127	39.7727	41.1232	18.8172	13.2716	4.87805	26.1348	15.5556	9.08805	5.95238	50
Chr10:50182227-50197335	10	50182227	50197335		null					Not found	0	38.6111	18.7879	37.6812	7.17593	13.9024	13.1579	6.49718	24.0741	22.7778	19.9454	9.69388	35.2273
Chr10:59591517-59598723	10	59591517	59598723		Ccdc109a	ENSMUSG00000009647	coiled-coil domain containing 109A [Source:MGI Symbol;Acc:MGI:3026965]	-	gene	overlapping	0	17.2754	30.4032	42.674	30.8144	18.0685	18.6937	17.1839	21.1111	30.4902	23.7931	35.3774	25.641
Chr10:70928742-70934081	10	70928742	70934081		4930533K18Rik	ENSMUSG00000047692	RIKEN cDNA 4930533K18 gene [Source:MGI Symbol;Acc:MGI:1922439]	+	gene	overlapping	0	26.2346	28.6364	31.6279	25.6629	14.6226	12.3529	7.00483	25.1894	29.1865	11.7063	16.3836	22.2588
Chr10:70934114-70941636	10	70934114	70941636		4930533K18Rik	ENSMUSG00000047692	RIKEN cDNA 4930533K18 gene [Source:MGI Symbol;Acc:MGI:1922439]	+	gene	overlapping	0	27.2419	32.3232	27.9605	22.4833	17.9379	10.3704	17.3835	22.2881	19.2941	23.7368	22.1963	30.5556
Chr10:70947778-70954563	10	70947778	70954563		Bicc1	ENSMUSG00000014329	bicaudal C homolog 1 (Drosophila) [Source:MGI Symbol;Acc:MGI:1933388]	-	gene	overlapping	0	24.664	26.5625	21.4911	30.3114	12.2324	7.33333	3.55805	28.3951	15.7114	17.5847	17.663	32.8442
Chr10:70998700-71008921	10	70998700	71008921		Bicc1	ENSMUSG00000014329	bicaudal C homolog 1 (Drosophila) [Source:MGI Symbol;Acc:MGI:1933388]	-	gene	overlapping	0	23.7202	28.8462	16.4021	16.0038	9.11111	8.01688	6.44444	16.9965	28.0392	10.6977	12.5	28.3951
Chr10:71092716-71102097	10	71092716	71102097		Bicc1	ENSMUSG00000014329	bicaudal C homolog 1 (Drosophila) [Source:MGI Symbol;Acc:MGI:1933388]	-	gene	overlapping	0	25.1174	25.4902	22.1154	11.9883	11.039	6.81818	3.7931	11.3889	15.3846	13.1042	13.4409	22.4359
Chr10:76141461-76149913	10	76141461	76149913		Slc5a4a	ENSMUSG00000020229	solute carrier family 5, member 4a [Source:MGI Symbol;Acc:MGI:1927848]	+	gene	overlapping	0	23.9732	15.8688	22.0588	21.8615	8.42697	9.4697	5.6338	16.8008	20.9375	13.9274	17.9739	15.162
Chr10:79755171-79759142	10	79755171	79759142		Fgf22	ENSMUSG00000020327	fibroblast growth factor 22 [Source:MGI Symbol;Acc:MGI:1914362]	+	gene	overlapping	0	33.6562	36.1789	36.6786	40.2174	25.7202	30.1253	19.0722	24.4496	31.5069	26.8398	26.565	39.2241
Chr10:86786667-86796722	10	86786667	86796722		Nt5dc3	ENSMUSG00000054027	5'-nucleotidase domain containing 3 [Source:MGI Symbol;Acc:MGI:3513266]	+	gene	overlapping	0	23.2068	26.5741	18.4211	19.7619	12.0455	9.20543	16.3146	10.2273	9.21569	13.8095	18.5088	13.9312
Chr10:113728525-113739231	10	113728525	113739231		null					Not found	0	19.1964	14.7059	37.1795	34.6154	0	20.4762	10.7143	20.7407	6.66667	10.6061	8.33333	42.0213
Chr10:123156848-123167936	10	123156848	123167936		Usp15	ENSMUSG00000020124	ubiquitin specific peptidase 15 [Source:MGI Symbol;Acc:MGI:101857]	-	gene	overlapping	0	34.4218	39.0625	26.1574	33.9614	16.2835	20.434	7.60234	24.4737	26.0101	18.75	33.3333	20.098
Chr10:126584580-126589754	10	126584580	126589754		null					Not found	0	32.7249	43.8144	40.6463	39.4074	22.3853	20.0397	16.4773	24.4648	29.5775	11.4943	24.4444	25
Chr11:6534345-6541991	11	6534345	6541991		null					Not found	0	33.805	27.9762	25.1587	27.7778	8.51064	13.4615	2.7027	28.3951	29.0698	19.3333	14.1304	28.9116
Chr11:8036987-8045878	11	8036987	8045878		null					Not found	0	25.058	23.1111	32.5871	20.1058	18.1818	14.1026	8.33333	14.6667	36.4035	17.4479	13.522	35.0282
Chr11:14569064-14580311	11	14569064	14580311		1700046C09Rik	ENSMUSG00000085561	RIKEN cDNA 1700046C09 gene [Source:MGI Symbol;Acc:MGI:1920557]	-	gene	overlapping	0	26.9369	26.3889	26.3566	30.0546	7.89308	20.3704	6.41026	20.3704	22.7273	12.0536	13.2716	30.6818
Chr11:25682173-25696050	11	25682173	25696050		5730522E02Rik	ENSMUSG00000032985	RIKEN cDNA 5730522E02 gene [Source:MGI Symbol;Acc:MGI:1917876]	-	gene	overlapping	0	23.1389	25.3731	23.9899	15.8889	10.9375	10.8871	7.27273	15.7005	13.9881	11.7371	20.1691	35.7143
Chr11:48317487-48327723	11	48317487	48327723		null					Not found	0	13.7229	43.75	8.49057	22.9508	2.77778	17.1474	11.4286	7.8125	18.0556	5.43478	7	28.8889
Chr11:59405281-59414331	11	59405281	59414331		Snap47	ENSMUSG00000009894	synaptosomal-associated protein, 47 [Source:MGI Symbol;Acc:MGI:1915076]	-	gene	overlapping	0	25.6232	34.3127	30.0847	25.2214	18.9975	14.697	21.1221	19.2231	23.5755	28.7247	22.0897	29.1667
Chr11:103504737-103517348	11	103504737	103517348		null					Not found	0	26.2472	38.3803	18.8095	21.73	15.9302	11.4035	17.5926	11.8333	15.7534	10.8333	20.8333	21.0227
Chr11:109455274-109459916	11	109455274	109459916		Slc16a6	ENSMUSG00000041920	solute carrier family 16 (monocarboxylic acid transporters), member 6 [Source:MGI Symbol;Acc:MGI:2144585]	-	gene	overlapping	0	43.1944	29.703	32.2581	19.3366	21.9403	18.4931	13.8889	18.8261	27.8388	25.9302	21.4714	24.4337
Chr11:114271633-114278698	11	114271633	114278698		null					Not found	0	24.202	30.1155	29.6078	26.3043	14.7712	18.0272	10.8796	20.0813	22.5857	21.1111	21.1066	33.7758
Chr12:14599164-14607065	12	14599164	14607065		null					Not found	0	36.6176	52.1277	53.9394	52.3809	10.5263	19.2308	33.9506	36.7486	36.0215	13.4503	15.2482	33.0769
Chr12:18031950-18041757	12	18031950	18041757		null					Not found	0	49.9468	55.2632	48.1013	45.3196	22.4725	52.1362	31.2865	37.8514	23.724	24.8742	38.0482	44.1176
Chr12:31904853-31917873	12	31904853	31917873		Cog5	ENSMUSG00000035933	component of oligomeric golgi complex 5 [Source:MGI Symbol;Acc:MGI:2145130]	+	gene	overlapping	0	29.951	24.8996	31.1245	25.0809	20.8333	23.7548	10.4444	15.0459	20.7746	14.7569	25	26.3262
Chr12:40179561-40184790	12	40179561	40184790		Gm889	ENSMUSG00000071342	predicted gene 889 [Source:MGI Symbol;Acc:MGI:2685735]	-	gene	overlapping	0	40.0231	41.1382	49.1071	44.4	23.5294	32.5926	26.4957	42	33.9286	18.254	54.0323	41.9118
Chr12:51501722-51508714	12	51501722	51508714		null					Not found	0	23.6162	26.2179	26.7424	36.4943	20.4167	17.0752	8.33333	26.4583	20.2128	28.6697	15.9591	24.4749
Chr12:51551649-51560268	12	51551649	51560268		null					Not found	0	39.3658	47.5	40.535	41.2281	34.4792	30.8163	29.5635	33.6806	26.6169	22.2944	33.4388	34.7403
Chr12:52098063-52108036	12	52098063	52108036		Nubpl	ENSMUSG00000035142	nucleotide binding protein-like [Source:MGI Symbol;Acc:MGI:1924076]	+	gene	overlapping	0	25.1456	24.7619	16.2338	18.4931	6.77083	11.8644	8.95522	12.6984	20.2459	22.967	15.0433	25.1536
Chr12:52204625-52214151	12	52204625	52214151		Nubpl	ENSMUSG00000035142	nucleotide binding protein-like [Source:MGI Symbol;Acc:MGI:1924076]	+	gene	overlapping	0	27.3781	31	38.0952	35.4762	10.8333	8.64198	15.0794	29.3427	40.2778	16.4634	32.6667	43.6782
Chr12:69834532-69843779	12	69834532	69843779		Map4k5	ENSMUSG00000034761	mitogen-activated protein kinase kinase kinase kinase 5 [Source:MGI Symbol;Acc:MGI:1925503]	-	gene	overlapping	0	25.679	27.4892	38.3333	25.3165	16.7593	19.4444	16.8919	19.0939	32.5758	31.1765	25.3125	35.0427
Chr12:70883509-70889263	12	70883509	70889263		Frmd6	ENSMUSG00000048285	FERM domain containing 6 [Source:MGI Symbol;Acc:MGI:2442579]	+	gene	overlapping	0	28.7262	32.0755	28.6385	26.8478	15.4018	22.6401	13.0802	22.2222	25.1894	22.4189	18.4864	22.807
Chr12:71178623-71188397	12	71178623	71188397		2700049A03Rik	ENSMUSG00000034601	RIKEN cDNA 2700049A03 gene [Source:MGI Symbol;Acc:MGI:1924217]	+	gene	overlapping	0	35.4023	30.2817	30.1932	26.1603	21.3131	10.7981	16.1765	20.9596	25.1208	25.7051	25.8333	32.809
Chr12:82315505-82326662	12	82315505	82326662		Sipa1l1	ENSMUSG00000042700	signal-induced proliferation-associated 1 like 1 [Source:MGI Symbol;Acc:MGI:2443679]	+	gene	overlapping	0	25.6911	38.6508	27.8542	16.2921	11.0465	17.2	11.6466	25.2315	34.5238	15.7216	20.9302	26.0989
Chr12:91648026-91652105	12	91648026	91652105		Ston2	ENSMUSG00000020961	stonin 2 [Source:MGI Symbol;Acc:MGI:1918272]	-	gene	overlapping	0	50.7062	56.1992	43.018	42.3372	45.3931	37.3626	19.2244	46.1111	38.7255	26.6361	36.7188	49.0566
Chr12:110645455-110650913	12	110645455	110650913		Dync1h1	ENSMUSG00000018707	dynein cytoplasmic 1 heavy chain 1 [Source:MGI Symbol;Acc:MGI:103147]	+	gene	overlapping	0	38.9414	40.6481	49.4577	40.8192	34.3159	42.8315	23.4756	27.3619	42.7551	36.4389	33.0906	36.8766
Chr13:3611670-3617234	13	3611670	3617234		null					Not found	0	41.4615	51.0101	64.1026	34.058	29.1667	26.4881	31.3954	40.3274	16.6667	23.8095	16.9444	35.2201
Chr13:36551926-36560748	13	36551926	36560748		null					Not found	0	23.9585	32.2549	24.2718	16.0643	7.77778	16.7018	12.2414	17.0525	6.95971	7.4147	5.73899	12.5
Chr13:45315064-45324133	13	45315064	45324133		null					Not found	0	36.9465	31.5789	30.8088	32.8373	20.3431	26.2626	20.1389	22.9749	38.2275	23.4964	29.1667	24.6835
Chr13:81070109-81083934	13	81070109	81083934		null					Not found	0	29.4784	20.3704	48.0519	42.2481	18.7179	37.4532	23.7705	17.1667	19.0476	21.2632	25.8621	26.0563
Chr13:82105840-82116853	13	82105840	82116853		null					Not found	0	39.9617	51.9608	35.8333	50.8064	20.3704	31.4375	12.4294	51.3889	49.7076	16.4773	11.6071	32.5117
Chr13:83186765-83195597	13	83186765	83195597		null					Not found	0	30.8219	30.3333	38.8021	41.2879	14.6766	23.0303	16.2037	37.6882	25.6757	8.47953	17.9452	43.0108
Chr13:86261152-86280192	13	86261152	86280192		null					Not found	0	31.1274	27.8333	36.4341	27.0161	6.81818	25.3333	13.3333	14.1813	12.8571	6.25	21.1111	22.6496
Chr13:112402459-112410841	13	112402459	112410841		null					Not found	0	18.3607	34.0741	18.7266	16.565	10.8491	10.6061	9.49367	12.2112	23.0263	19.4444	6.04396	20.2058
Chr14:31414961-31422073	14	31414961	31422073		Sh3bp5	ENSMUSG00000021892	SH3-domain binding protein 5 (BTK-associated) [Source:MGI Symbol;Acc:MGI:1344391]	-	gene	overlapping	0	27.1429	27.2712	36.7638	25.5719	19.5089	21.8013	14.5022	14.27	25.5452	22.2475	18.6257	35.7895
Chr14:35399880-35413816	14	35399880	35413816		Grid1	ENSMUSG00000041078	glutamate receptor, ionotropic, delta 1 [Source:MGI Symbol;Acc:MGI:95812]	+	gene	overlapping	0	12.1717	15.3846	9.78261	33.6957	5.88235	9.7561	3.84615	5.55556	11.9658	5.95238	10.8696	13.6364
Chr14:47717529-47727785	14	47717529	47727785		Ktn1	ENSMUSG00000021843	kinectin 1 [Source:MGI Symbol;Acc:MGI:109153]	+	gene	overlapping	0	33.1349	36.2069	39.9691	29.3427	18.5446	31.7708	25.2381	19.863	28.4091	32.6068	31.4677	39.0411
Chr14:48157990-48163949	14	48157990	48163949		Peli2	ENSMUSG00000021846	pellino 2 [Source:MGI Symbol;Acc:MGI:1891445]	+	gene	overlapping	0	34.6947	34.6633	29.0278	31.7647	26.6323	15.0312	23.2975	22.8423	30.4762	34.1254	12.0031	15.1004
Chr14:51741068-51751953	14	51741068	51751953		null					Not found	0	23.5882	43.3333	8.51064	22.619	14.7569	8.06452	16.2791	14.1553	13.3333	4.97076	13.3745	16.1616
Chr14:53935696-53940206	14	53935696	53940206		null					Not found	0	16.4216	29.6875	16.4414	40	11.5385	8.33333	13.0435	12.619	25.9259	15.8602	23.8506	9.0625
Chr14:55892819-55899376	14	55892819	55899376		Khnyn	ENSMUSG00000047153	KH and NYN domain containing [Source:MGI Symbol;Acc:MGI:2451333]	+	gene	overlapping	0	35.0061	40.9669	29.8397	17.4757	21.4729	23.0655	16.5049	21.4286	39.3333	20.8808	13.0882	27.5585
Chr14:61574934-61584420	14	61574934	61584420		null					Not found	0	37.7037	23.3333	34.0046	28.9744	21.256	13.5417	17.9379	13.7255	23.7069	19.5602	25.7778	25.9615
Chr14:75428241-75434065	14	75428241	75434065		null					Not found	0	20.0278	35.6061	23.9623	47.1698	15.4167	8.62069	13.6364	17.2727	33.9286	18.7831	20.5882	21.2766
Chr14:78646557-78652676	14	78646557	78652676		Dgkh	ENSMUSG00000034731	diacylglycerol kinase, eta [Source:MGI Symbol;Acc:MGI:2444188]	-	gene	overlapping	0	23.777	29.941	26.2211	35.9058	21.5634	19.8795	12.963	19.9673	23.1345	25.7227	22.1405	33.1028
Chr14:79148806-79157081	14	79148806	79157081		1300010F03Rik	ENSMUSG00000058997	RIKEN cDNA 1300010F03 gene [Source:MGI Symbol;Acc:MGI:1919008]	+	gene	overlapping	0	28.5802	35.8654	24.2138	33.6257	22.8205	19.209	11.25	14.8775	29.7222	19.6759	28.0303	29.5455
Chr14:116441711-116457021	14	116441711	116457021		Gpc5	ENSMUSG00000022112	glypican 5 [Source:MGI Symbol;Acc:MGI:1194894]	+	gene	overlapping	0	16.1049	18.7879	19.5652	17.5141	6.94444	8.63095	5.35714	9.90566	17.0732	5.17241	8.33333	22.4138
Chr14:118609641-118613554	14	118609641	118613554		Abcc4	ENSMUSG00000032849	ATP-binding cassette, sub-family C (CFTR/MRP), member 4 [Source:MGI Symbol;Acc:MGI:2443111]	-	gene	overlapping	0	33.7958	33.8225	38.7847	39.4006	24.5219	32.4405	17.9654	21.2552	27.4914	34.6056	32.5069	26.7677
Chr14:118910483-118915562	14	118910483	118915562		Dzip1	ENSMUSG00000042156	DAZ interacting protein 1 [Source:MGI Symbol;Acc:MGI:1914311]	-	gene	overlapping	0	22.4662	18.2448	32.5448	21.1667	7.38832	16.7576	6.89964	9.50382	22.9965	11.1649	5.28274	12.093
Chr14:119669181-119678837	14	119669181	119678837		Hs6st3	ENSMUSG00000053465	heparan sulfate 6-O-sulfotransferase 3 [Source:MGI Symbol;Acc:MGI:1354960]	+	gene	overlapping	0	24.75	22.9412	28.8066	15.1163	18.8596	13.8889	7.40741	6.48148	18.2648	20.283	4.55197	14.652
Chr15:10599788-10608038	15	10599788	10608038		Rai14	ENSMUSG00000022246	retinoic acid induced 14 [Source:MGI Symbol;Acc:MGI:1922896]	-	gene	overlapping	0	26.04	38.4804	37.9725	28.903	22.5096	20.2703	17.033	23.0352	27.6557	30.8923	29.4969	25.9354
Chr15:27663978-27669569	15	27663978	27669569		Fam105a	ENSMUSG00000056069	family with sequence similarity 105, member A [Source:MGI Symbol;Acc:MGI:2687281]	-	gene	overlapping	0	18.0513	26.3396	24.5098	24.8485	12.7907	5.70571	9.00383	13.6933	12.3123	8.00813	10.904	21.4539
Chr15:30907115-30920389	15	30907115	30920389		Ctnnd2	ENSMUSG00000022240	catenin (cadherin associated protein), delta 2 [Source:MGI Symbol;Acc:MGI:1195966]	+	gene	overlapping	0	14.0616	11.73	25.5618	25.2941	10.2273	9.23695	5.68783	10.2881	13.786	3.62319	8.68794	12.8049
Chr15:53852397-53864549	15	53852397	53864549		Samd12	ENSMUSG00000058656	sterile alpha motif domain containing 12 [Source:MGI Symbol;Acc:MGI:2444518]	-	gene	overlapping	0	31.2857	35.7488	31.1245	32.8829	14.5238	26.0606	17.3611	15.7005	14	26.5625	19.6629	26.4706
Chr15:84044230-84051858	15	84044230	84051858		Efcab6	ENSMUSG00000022441	EF-hand calcium binding domain 6 [Source:MGI Symbol;Acc:MGI:1924877]	-	gene	overlapping	0	19.7543	24.8457	29.8822	24.3712	18.2018	13.8946	7.4127	12.7764	14.4231	25.1401	13.8426	20.2257
Chr15:85889407-85894862	15	85889407	85894862		Trmu	ENSMUSG00000022386	tRNA 5-methylaminomethyl-2-thiouridylate methyltransferase [Source:MGI Symbol;Acc:MGI:1919276]	+	gene	overlapping	0	38.1469	38.5776	38.4175	34.6264	30.3271	29.5685	24.7396	22.2844	30.4688	29.3251	22.3097	28.9519
Chr15:89538146-89544571	15	89538146	89544571		Shank3	ENSMUSG00000022623	SH3/ankyrin domain gene 3 [Source:MGI Symbol;Acc:MGI:1930016]	+	gene	overlapping	0	18.0336	33.8685	28.4314	27.3298	26.3975	10.9327	11.3095	18.046	18.1481	8.91738	25.2827	8.44444
Chr15:91431049-91444442	15	91431049	91444442		Slc2a13	ENSMUSG00000036298	solute carrier family 2 (facilitated glucose transporter), member 13 [Source:MGI Symbol;Acc:MGI:2146030]	-	gene	overlapping	0	30.5263	8.07292	29.5455	14.7887	2.83688	11.6915	15.2542	10.2564	19.6078	7.29167	14.5274	18.5792
Chr15:93386899-93396245	15	93386899	93396245		Zcrb1	ENSMUSG00000022635	zinc finger CCHC-type and RNA binding motif 1 [Source:MGI Symbol;Acc:MGI:1914447]	-	gene	overlapping	0	31.4581	26.1712	34.7737	31.8627	19.246	24.3217	19.375	17.1007	34.902	17.7083	31.2249	28.9558
Chr15:96161661-96168114	15	96161661	96168114		null					Not found	0	22.4189	29.7009	21.4929	18.8202	13.3333	12.5397	8.10811	8.85417	7.15962	18.5484	13.9937	13.9535
Chr15:98375454-98380279	15	98375454	98380279		Olfr283	ENSMUSG00000056184	olfactory receptor 283 [Source:MGI Symbol;Acc:MGI:3030117]	-	gene	overlapping	0	21.5431	22.6852	18.3649	32.5758	9.5546	23.4091	14.386	7.27124	25.3623	19.898	17.4757	23.8832
Chr15:98380372-98389585	15	98380372	98389585		null					Not found	0	21.8254	24.1176	13.5531	19.6368	6.21951	6.84931	7.40741	12.5	17.9487	12.8788	21.1974	23.2804
Chr16:8843251-8859494	16	8843251	8859494		1810013L24Rik	ENSMUSG00000022507	RIKEN cDNA 1810013L24 gene [Source:MGI Symbol;Acc:MGI:1916303]	+	gene	overlapping	0	20.7407	29.0476	25.2193	21.1934	9.36667	15.233	18.75	12.6818	28.125	19.246	11.7021	21.7949
Chr16:44039254-44043975	16	44039254	44043975		null					Not found	0	44.8264	40	48.4127	46.9136	17.5214	29.8718	18.3908	52.8736	29.1667	50.3788	31.6667	29.3103
Chr16:62373996-62381172	16	62373996	62381172		null					Not found	0	30.5599	36.7647	34.1808	42.8571	22.0513	18.3575	15	27.044	30.7692	26.4493	20.1923	31.8182
Chr16:78687128-78700753	16	78687128	78700753		null					Not found	0	24.7917	15.1786	11.5385	18.1818	6.92308	4.64481	8.1761	4.54545	15.0327	4.72222	14.9123	7.89474
Chr16:90573622-90581128	16	90573622	90581128		null					Not found	0	19.9576	31.5432	25.0476	28.9617	15.4222	8.97436	19.1057	13.9847	10.5691	7.94872	13.0853	15.5645
Chr16:97710647-97723259	16	97710647	97723259		null					Not found	0	42.3454	19.2708	23.8506	23.5849	10.3704	15.1163	14	15.0402	27.6923	20.5482	27.1858	17.5595
Chr17:4018026-4030963	17	4018026	4030963		null					Not found	0	28.2095	50.4273	18.5185	10.8696	10.7143	10.5263	18	6.25	18.6667	12.6126	8.82353	5.92105
Chr17:4677957-4690726	17	4677957	4690726		AC168269.1	ENSMUSG00000096200	No description	+	gene	overlapping	0	25.0779	17.1498	36.0043	19.4444	15.206	15.5405	6.59204	13.408	9.06863	7.05882	14.7541	11.3924
Chr17:25097478-25105149	17	25097478	25105149		Ift140	ENSMUSG00000024169	intraflagellar transport 140 homolog (Chlamydomonas) [Source:MGI Symbol;Acc:MGI:2146906]	+	gene	overlapping	0	38.1071	44.7276	30.8494	24.8742	23.2099	24.9524	23.0496	25.0833	35.2652	28.018	38.3648	30.75
Chr17:29282780-29290642	17	29282780	29290642		BC004004	ENSMUSG00000052712	cDNA sequence BC004004 [Source:MGI Symbol;Acc:MGI:2136782]	+	gene	overlapping	0	32.7114	37.4031	35.4735	30.7443	23.4762	26.6473	21.2871	19.1667	34.9794	26.6232	24.3658	33.1019
Chr17:34648174-34652587	17	34648174	34652587		Atf6b	ENSMUSG00000015461	activating transcription factor 6 beta [Source:MGI Symbol;Acc:MGI:105121]	+	gene	overlapping	0	34.6905	35.9173	28.3333	37.6696	21.3757	26.1433	18.1548	25.6997	35.8247	29.8227	19.1214	34.5644
Chr17:70975571-70981849	17	70975571	70981849		Myl12b	ENSMUSG00000034868	myosin, light chain 12B, regulatory [Source:MGI Symbol;Acc:MGI:107494]	-	gene	overlapping	0	21.9219	28.0822	29.5238	19.2488	8.07292	12.5571	15.8602	16.8196	18.1992	16.1364	10.9127	21.5812
Chr17:71349325-71360187	17	71349325	71360187		Smchd1	ENSMUSG00000024054	SMC hinge domain containing 1 [Source:MGI Symbol;Acc:MGI:1921605]	-	gene	overlapping	0	33.2904	32.5103	33.5341	22.8804	25.6472	22.7544	12.1795	17.6101	30.5936	25.8567	25.0992	30.2632
Chr17:74404237-74412651	17	74404237	74412651		Slc30a6	ENSMUSG00000024069	solute carrier family 30 (zinc transporter), member 6 [Source:MGI Symbol;Acc:MGI:2386741]	+	gene	overlapping	0	29.6667	35.303	32.7103	29.4326	24.8333	20.0337	11.8474	14.4366	33.8384	13.8629	23.7787	29.4872
Chr18:3700414-3706693	18	3700414	3706693		null					Not found	0	39.2612	29.7814	37.7358	23.6789	20.1923	18.7764	21.1111	30.226	34.6561	31.7222	31.9524	22.9839
Chr18:16842683-16851782	18	16842683	16851782		null					Not found	0	56.0284	30.4598	9.375	16.3265	20.8333	10	5.26316	7.14286	4.54545	21.2121	11.4035	0
Chr18:53867279-53873718	18	53867279	53873718		Csnk1g3	ENSMUSG00000073563	casein kinase 1, gamma 3 [Source:MGI Symbol;Acc:MGI:1917675]	+	gene	overlapping	0	25.625	41.4474	36.4286	41.6667	20.8333	3.84615	0	0	15.1515	5.7971	5.26316	5
Chr18:68418884-68430693	18	68418884	68430693		Mc2r	ENSMUSG00000045569	melanocortin 2 receptor [Source:MGI Symbol;Acc:MGI:96928]	-	gene	overlapping	0	28.7415	30.2083	17.9245	27.2222	18.6274	12.5	5.81395	19.3287	21.2766	8.24242	11.7021	9.80392
Chr18:70487408-70496276	18	70487408	70496276		Stard6	ENSMUSG00000079608	StAR-related lipid transfer (START) domain containing 6 [Source:MGI Symbol;Acc:MGI:2156774]	+	gene	overlapping	0	37.3016	25.7937	51.3514	35.7143	19.0476	19.1667	20.1613	25.7143	20.9677	12.9167	21.7949	28.9308
Chr18:75963083-75973525	18	75963083	75973525		Zbtb7c	ENSMUSG00000044646	zinc finger and BTB domain containing 7C [Source:MGI Symbol;Acc:MGI:2443302]	+	gene	overlapping	0	24.5567	20.4762	22.619	22.7174	12.037	15.0641	8.54167	11.8056	11.1111	18.2971	22.5108	18.5535
Chr18:77421106-77430419	18	77421106	77430419		Loxhd1	ENSMUSG00000032818	lipoxygenase homology domains 1 [Source:MGI Symbol;Acc:MGI:1914609]	+	gene	overlapping	0	19.7333	11.0092	23.2738	21.0145	11.947	7.95796	3.94265	8.05556	7.07364	17.0746	19.4882	12.2984
Chr18:84022279-84028740	18	84022279	84028740		Tshz1	ENSMUSG00000046982	teashirt zinc finger family member 1 [Source:MGI Symbol;Acc:MGI:1346031]	-	gene	overlapping	0	31.3356	27.7969	30.3442	23.7113	15.9591	14.8732	12.5	22.5575	15.4861	18.1766	26.1632	31.3726
Chr18:90548306-90558567	18	90548306	90558567		null					Not found	0	25.3869	38.5476	21.8354	10.2713	16.8776	19.246	3.8961	15.1398	19.3548	15.8144	12.3529	24.898
Chr19:4001295-4008054	19	4001295	4008054		Nudt8	ENSMUSG00000024869	nudix (nucleoside diphosphate linked moiety X)-type motif 8 [Source:MGI Symbol;Acc:MGI:1913637]	+	gene	overlapping	0	37.8968	29.5866	35.2214	21.6667	21.9807	22.549	16.8605	21.4352	19.8473	22.8395	25.3422	27.0833
Chr19:12143034-12152749	19	12143034	12152749		null					Not found	0	22.3684	37.069	26.0163	39.6667	15.873	32	16.2791	11.3514	34.9206	14.7059	23.0769	13.6364
Chr19:13259317-13269310	19	13259317	13269310		null					Not found	0	46.1538	66.2791	36.3889	40.8805	28.8095	42.2481	33.871	27.1739	14.9573	16.0476	21.6216	12.5
Chr19:22764568-22776169	19	22764568	22776169		Trpm3	ENSMUSG00000052387	transient receptor potential cation channel, subfamily M, member 3 [Source:MGI Symbol;Acc:MGI:2443101]	+	gene	overlapping	0	12.369	11.3426	30.4688	18.107	10.6426	8.125	4.6875	7.1875	16.791	4.90196	10.8466	10.4478
Chr19:22885303-22893905	19	22885303	22893905		Trpm3	ENSMUSG00000052387	transient receptor potential cation channel, subfamily M, member 3 [Source:MGI Symbol;Acc:MGI:2443101]	+	gene	overlapping	0	20.0916	25	34.5076	19.7917	11.8313	16.3699	6.14035	10.8333	13.9918	16.1538	12.6	22.0884
Chr19:23744513-23753641	19	23744513	23753641		null					Not found	0	25.7018	34.2857	37.3737	22.7519	15.3846	20.8333	11.1111	14.3939	18.0952	5.88235	11.5385	15.7143
Chr19:26653783-26661183	19	26653783	26661183		Smarca2	ENSMUSG00000024921	SWI/SNF related, matrix associated, actin dependent regulator of chromatin, subfamily a, member 2 [Source:MGI Symbol;Acc:MGI:99603]	+	gene	overlapping	0	29.7475	23.8889	26.7025	24.0646	12.9283	16.0494	8.47953	18.5374	16.8675	18.0678	18.7719	21.4744
Chr19:37959718-37968388	19	37959718	37968388		Myof	ENSMUSG00000048612	myoferlin [Source:MGI Symbol;Acc:MGI:1919192]	-	gene	overlapping	0	34.6053	25.9211	18.2731	19.5736	11.4458	14.8649	11.5023	16.6667	18	20.6915	17.3611	23.6413
Chr19:39469361-39480398	19	39469361	39480398		null					Not found	0	31.8699	29.9383	41.8367	29.2517	17.2515	18.75	17.3913	19.1489	23.1884	19.8413	16.6667	40.625
Chr19:48482387-48493955	19	48482387	48493955		Sorcs3	ENSMUSG00000063434	sortilin-related VPS10 domain containing receptor 3 [Source:MGI Symbol;Acc:MGI:1913923]	+	gene	overlapping	0	17.7311	19.8958	17.8295	13.9785	8.15972	7.43243	9.44444	3.64583	17.094	6.98413	10.8527	13.9175
Chr19:56885448-56892186	19	56885448	56892186		Vwa2	ENSMUSG00000025082	von Willebrand factor A domain containing 2 [Source:MGI Symbol;Acc:MGI:2684334]	+	gene	overlapping	0	31.5657	39.1941	24.3519	22.0307	9.95098	22.3732	10.9601	25.07	18.0712	19.3783	22.7391	29.7764
Chr19:61241478-61250836	19	61241478	61250836		null					Not found	0	36.2069	38.0952	47.0588	45.8333	20.1149	38.8889	9.09091	25.4237	47.7778	25.9992	25.7639	40.1961
ChrX:11412537-11422834	X	11412537	11422834		null					Not found	0	19.507	18.75	22.9167	8	9.4086	5.37975	7.30594	6.20155	13.9957	11.157	10.0725	12.5
ChrX:38121256-38126867	X	38121256	38126867		Rhox13	ENSMUSG00000050197	reproductive homeobox 13 [Source:MGI Symbol;Acc:MGI:1920864]	+	gene	overlapping	0	41.3248	25.6554	28.6458	42.4242	14.5455	11.4583	8.92857	17.3835	35.6322	25.7738	15.681	40.9091
ChrX:58548270-58557729	X	58548270	58557729		null					Not found	0	29.0214	28.2305	31.1594	34.6667	1.02041	20.9778	16.2037	22.5614	24.5833	20.4167	17.517	21.4506
ChrX:60084468-60098134	X	60084468	60098134		Mcf2	ENSMUSG00000031139	mcf.2 transforming sequence [Source:MGI Symbol;Acc:MGI:96932]	-	gene	overlapping	0	26.7606	21.6667	42.8571	44.7368	4.65116	23.8739	8.88889	18.8596	16.9388	10.8466	13.9583	21.4286
ChrX:64648336-64659213	X	64648336	64659213		null					Not found	0	22.0915	33.0769	27.451	27.8986	7.5	20.3125	10.2941	13.4831	19.8718	14.5022	25	19.3878
ChrX:78374168-78380252	X	78374168	78380252		null					Not found	0	44.7619	53.4722	50	36.9565	14.4144	31.7708	9.09091	35.1064	30.4348	38.0952	39.8148	0
ChrX:80979185-80984636	X	80979185	80984636		null					Not found	0	45.2778	47.8495	42.6471	52.5	28.5714	30.7692	9.09091	24.5455	50	13.8889	44.3396	17.5
ChrX:92243143-92250045	X	92243143	92250045		Mageb18	ENSMUSG00000067649	melanoma antigen family B, 18 [Source:MGI Symbol;Acc:MGI:3045344]	-	gene	overlapping	0	35	51.6667	47.2973	38.8889	9.375	28.4	8.62069	50.1058	33.3333	26.0684	50	56.25
ChrX:99370051-99383284	X	99370051	99383284		null					Not found	0	18.2702	19.3775	30.597	34.6561	23.1707	9.70464	14.6396	11.4583	17.7922	17.9563	10.5114	33.3333
ChrX:100503234-100513198	X	100503234	100513198		Igbp1	ENSMUSG00000031221	immunoglobulin (CD79A) binding protein 1 [Source:MGI Symbol;Acc:MGI:1346500]	+	gene	overlapping	0	35.0906	36.4444	42.0635	28.3333	20.7407	34.9206	18.1373	18.3333	32.3383	28.0488	20.8333	28.6667
ChrX:102072706-102080557	X	102072706	102080557		Nhsl2	ENSMUSG00000079481	NHS-like 2 [Source:MGI Symbol;Acc:MGI:3645090]	+	gene	overlapping	0	15.8032	26.521	36.9565	35.446	20.6522	23.204	11.6935	18.2438	17.2956	21.764	21.4628	24.8299
ChrX:107049677-107059724	X	107049677	107059724		null					Not found	0	11.6667	18.8095	32.3529	5.55556	2.27273	3.57143	0	7.85714	7.5	6.79012	6.06061	13.0952
ChrX:126120554-126141123	X	126120554	126141123		null					Not found	0	11.6667	41.1565	12.5	45	17.6471	8.125	12	18.3333	15.2381	16.3265	6.66667	21.0526
ChrX:136919162-136929524	X	136919162	136929524		1700014N06Rik	ENSMUSG00000048155	RIKEN cDNA 1700014N06 gene [Source:MGI Symbol;Acc:MGI:1916639]	+	gene	overlapping	0	20.4938	17.4603	26.5432	45.3216	22.2222	14.8438	9.57447	12.5604	14.6667	12.013	18.2692	41.4683
ChrX:143471747-143482468	X	143471747	143482468		null					Not found	0	25.0803	30.9524	33.3333	40.2778	7.69231	16.3399	18.9583	22.2222	13.4921	27.6389	17.5439	14.2857
ChrX:154996277-155007631	X	154996277	155007631		null					Not found	0	34.6991	40.625	45.4545	57.6923	16	20.4955	25.817	34.4444	29.7814	24.8397	34.4444	29.6875
ChrX:159845048-159860782	X	159845048	159860782		Sh3kbp1	ENSMUSG00000040990	SH3-domain kinase binding protein 1 [Source:MGI Symbol;Acc:MGI:1889583]	+	gene	overlapping	0	19.0972	13.4115	30.8642	32.0261	11.2745	12.8788	8.45411	4.05702	24.0942	6.98198	8.72146	33.3333
ChrX:167021193-167036113	X	167021193	167036113		AL671993.1	ENSMUSG00000076371	No description	-	gene	overlapping	0	12.4583	14.7619	32.6797	29.3651	14.7799	13.1944	8.43254	8.97436	11.8357	15.2174	4.64015	20.8333
ChrX:170676817-170677848	X	170676817	170677848		AB512673.1	ENSMUSG00000093806	acetylserotonin O-methyltransferase [Source:RefSeq peptide;Acc:NP_001186141]	+	gene	overlapping	0	50.5382	52.8846	28.4153	46.9512	31.7308	37.3239	29.8077	33.422	11.1111	26.9345	30.6122	67.5

## Sheet: 100 CpG Hypo 10% NO vs SOa
Additional file 11: Table S4. Differentially hypomethylated tiles with more than 10% methylation difference in Natural ovulation compared to Superovulation adult. Each tile contains information about the genome location, overlapping gene, Ensembl ID, gene description and methylation percentage in each sample.
Probe	Chromosome	Start	End	Probe Strand	Feature	ID	Description	Feature Strand	Type	Feature Orientation	Distance	NO_1	NO_2	NO_3	NO_4	SOa_1	SOa_2	SOa_3	SOa_4	SOp_1	SOp_2	SOp_3	SOp_4
Chr1:12510852-12529520	1	12510852	12529520		null					Not found	0	14.7896	17.3333	17.9719	7.47549	19.6787	17.4479	37.5	33.1395	17.619	18.6274	11.4583	18.4109
Chr1:18530632-18538263	1	18530632	18538263		null					Not found	0	5.80357	11.3636	1.42857	4.54545	16.6667	21.6216	21.6216	22.0879	15.1087	9.96124	12.7551	5.71429
Chr1:34290514-34295100	1	34290514	34295100		Dst	ENSMUSG00000026131	dystonin [Source:MGI Symbol;Acc:MGI:104627]	+	gene	overlapping	0	27.1447	24.6439	28.147	24.0741	44.9859	39.296	20.9877	39.509	34.2222	36.3506	23.4384	42.0188
Chr1:63113644-63114437	1	63113644	63114437		Ino80d	ENSMUSG00000040865	INO80 complex subunit D [Source:MGI Symbol;Acc:MGI:3027003]	-	gene	overlapping	0	0	0	2.11268	1.25	0	61.1111	0	0.350877	0.609756	0	0.826446	0
Chr1:118835483-118838381	1	118835483	118838381		Gli2	ENSMUSG00000048402	GLI-Kruppel family member GLI2 [Source:MGI Symbol;Acc:MGI:95728]	-	gene	overlapping	0	19.0268	11.715	18.5662	9.66184	24.1617	22.3333	27.7778	29.9111	27.8215	12.4852	13.6806	15.7233
Chr1:144384558-144389682	1	144384558	144389682		null					Not found	0	37.1429	26.7677	30.5556	25	49.1667	66.6667	41.6667	48.0952	5.55556	28.2051	48.9583	68.5185
Chr1:146107561-146121355	1	146107561	146121355		null					Not found	0	10.5044	16.5152	9.48276	7.93651	32.2727	20.4082	18.2692	22.9762	4.54545	4.22374	13.7681	18.4397
Chr1:174232611-174248831	1	174232611	174248831		Spna1	ENSMUSG00000026532	spectrin alpha 1 [Source:MGI Symbol;Acc:MGI:98385]	+	gene	overlapping	0	10.6061	2.5	8.08823	4.16667	32.2222	9.58333	23.8889	30.8943	7.69231	12.6894	13.5135	2.27273
Chr1:189822277-189829107	1	189822277	189829107		Ptpn14	ENSMUSG00000026604	protein tyrosine phosphatase, non-receptor type 14 [Source:MGI Symbol;Acc:MGI:102467]	+	gene	overlapping	0	20.5385	12.7451	20.681	18.6508	28.315	24.7368	26.5152	37.5068	28.2051	22.1014	30.2589	25.8333
Chr1:191162349-191169524	1	191162349	191169524		Fam71a	ENSMUSG00000091017	family with sequence similarity 71, member A [Source:MGI Symbol;Acc:MGI:3588202]	-	gene	overlapping	0	11.875	28.869	14.3836	16.5686	23	22.6263	43.3333	31.9672	24.2521	12.7778	13.2887	11.7647
Chr1:194193911-194211146	1	194193911	194211146		null					Not found	0	5.70571	4.61538	7.55814	5.26316	15.5556	8.80952	24.328	18.956	8.87097	9.11111	7.37705	7.03125
Chr2:81984509-81993129	2	81984509	81993129		null					Not found	0	14.1844	18.1818	16.0714	6.25	41.5033	34.7222	27.0833	24.3902	15.2381	3.4188	15.625	15.7143
Chr2:97838520-97852011	2	97838520	97852011		null					Not found	0	3.33333	6.34921	3.33333	5	29.4118	22.2222	18.1818	29.4118	18.1818	7.5	12.5	7.5
Chr2:108751256-108777275	2	108751256	108777275		null					Not found	0	8.44156	4.25532	8.90411	4.83092	20.339	19.6154	15.6863	12.1399	3.98551	8.45771	7.9602	10.7843
Chr2:110343745-110352855	2	110343745	110352855		null					Not found	0	14.7059	0	14.6341	3.57143	24	26.6667	7.89474	30.2536	23.6842	17.0732	38.1944	38.4615
Chr2:113131731-113140453	2	113131731	113140453		Ryr3	ENSMUSG00000057378	ryanodine receptor 3 [Source:MGI Symbol;Acc:MGI:99684]	-	gene	overlapping	0	11.7188	2.77778	14.1414	9.25926	32.8829	2.5	26.9231	32	28.5714	19.9187	44.9495	4.54545
Chr3:13971004-13988383	3	13971004	13988383		Ralyl	ENSMUSG00000039717	RALY RNA binding protein-like [Source:MGI Symbol;Acc:MGI:1924147]	+	gene	overlapping	0	14.0351	3.19149	10.6061	3.33333	22.2222	23.2639	16	19.4444	22.8571	18.9655	1.5625	7.14286
Chr3:60107830-60126390	3	60107830	60126390		null					Not found	0	4.65986	11.7857	6.34921	9.20398	20.1282	23.9583	20	11.0731	11.7647	7.64706	6.10329	11.8519
Chr3:71466378-71488445	3	71466378	71488445		null					Not found	0	12.3188	10.274	4.86111	3.65854	19.5833	24.2424	25.9259	18.5185	12.8205	10.2151	6.12245	14.966
Chr3:77237748-77256197	3	77237748	77256197		null					Not found	0	14.3333	4.87805	1.14943	3.50877	10.9848	26.1905	23.6842	25.9804	13.3333	6.58915	4.08163	13.9535
Chr3:91594509-91607030	3	91594509	91607030		null					Not found	0	23.6948	26.087	21.9249	21.308	29.1667	38.9881	34.375	35.4406	22.1726	29.9242	24.0741	44.4444
Chr3:115354950-115369288	3	115354950	115369288		null					Not found	0	10.8108	3.63636	16.3043	7.84314	10.7692	37.4317	25.1515	19.7917	11.3636	14.8438	25	25.8448
Chr3:157069629-157090354	3	157069629	157090354		Negr1	ENSMUSG00000040037	neuronal growth regulator 1 [Source:MGI Symbol;Acc:MGI:2444846]	+	gene	overlapping	0	12.5	15.119	5.40541	2.38095	19.4792	20.5479	16.9355	21.1458	17.1569	13.8961	17.2996	11.6
Chr3:159170948-159180195	3	159170948	159180195		null					Not found	0	32.3396	42.2414	15.9864	17.3232	53.8136	30.8192	21.4035	45.854	48.6486	34.0457	36.1905	27.2425
Chr4:7298403-7302787	4	7298403	7302787		null					Not found	0	41.6667	52.6515	24	46.0784	68.3333	54.5455	66.6667	60	0	55.5556	52.5	53.2738
Chr4:51489845-51506178	4	51489845	51506178		null					Not found	0	13.6243	3.44828	11.3475	6.04575	10.8696	30.6977	36.8056	24.5536	21.5909	12.4074	12.2436	19.5946
Chr4:51827161-51838883	4	51827161	51838883		null					Not found	0	14.4654	26.087	34.375	9.7561	35.2273	48.8372	23.75	27.7778	12.5	15.2381	13.7255	3.7037
Chr4:66368156-66386463	4	66368156	66386463		Astn2	ENSMUSG00000028373	astrotactin 2 [Source:MGI Symbol;Acc:MGI:1889277]	-	gene	overlapping	0	9.21053	3.0303	1.92308	8.1761	24.4898	18.3007	10.1695	10.5485	18.9394	11.5462	10.446	10.4938
Chr4:69554910-69575571	4	69554910	69575571		null					Not found	0	14.011	10.3448	6.25	11.8644	26.7241	23.6434	11.6279	25.4902	11.9048	9.9061	9.80226	16.5064
Chr4:89799677-89804031	4	89799677	89804031		null					Not found	0	26.0272	49.4231	14.3678	17.2222	66.25	35.9649	33.3333	32.4074	31.0345	10.307	37.2059	34.7917
Chr4:101968520-101979432	4	101968520	101979432		Gm12790	ENSMUSG00000078626	predicted gene 12790 [Source:MGI Symbol;Acc:MGI:3649398]	-	gene	overlapping	0	8.40278	11.4286	5.88235	3.125	16.2791	24.3421	16.6667	14.1844	9.09091	9.18367	4.07407	6.12245
Chr5:97068020-97076553	5	97068020	97076553		Bmp2k	ENSMUSG00000034663	BMP2 inducible kinase [Source:MGI Symbol;Acc:MGI:2155456]	+	gene	overlapping	0	21.5465	14.7119	17.1053	12.4214	28.6348	32.4675	29.878	26.779	12.9108	14.9	11.7407	21
Chr6:29068580-29077620	6	29068580	29077620		Lep	ENSMUSG00000059201	leptin [Source:MGI Symbol;Acc:MGI:104663]	+	gene	overlapping	0	14.9502	14.3272	9.68013	7.65993	14.8093	26.9417	24.6032	20.5556	28.3039	14.5796	11.5441	17.9012
Chr6:67662996-67667468	6	67662996	67667468		null					Not found	0	26.7241	24.75	31.8182	13.7079	35.3583	31.9444	25.4386	50.5747	15.873	24.9158	31.25	21.4646
Chr6:93377603-93391467	6	93377603	93391467		null					Not found	0	11.3475	15.2778	7.69231	0	12.7193	44.4444	12.9032	18.6404	18.9655	15.8333	4.6875	18.3333
Chr6:140056775-140064758	6	140056775	140064758		null					Not found	0	7.2165	10.7843	7.01754	6.10329	24.9731	24.5455	9.16667	16.453	8.33333	7.72358	3.47222	9.01639
Chr6:142627310-142637418	6	142627310	142637418		Abcc9	ENSMUSG00000030249	ATP-binding cassette, sub-family C (CFTR/MRP), member 9 [Source:MGI Symbol;Acc:MGI:1352630]	-	gene	overlapping	0	7.66667	5.72917	7.22222	12.1377	18.038	33.3333	12.931	10.6195	11.3821	5.58419	6.88406	6.5098
Chr6:142675262-142685567	6	142675262	142685567		Abcc9	ENSMUSG00000030249	ATP-binding cassette, sub-family C (CFTR/MRP), member 9 [Source:MGI Symbol;Acc:MGI:1352630]	-	gene	overlapping	0	4.62963	12.4031	14.0244	3.61446	20.6494	19.4515	26.8627	9.57854	14.0351	5.27778	4.66667	10.4651
Chr7:6609545-6616185	7	6609545	6616185		null					Not found	0	33.6515	31.4189	29.4872	18.6532	46.7172	35.7929	40.3922	41.8647	18.3761	26.3736	22.3899	36.4035
Chr7:61844931-61859265	7	61844931	61859265		null					Not found	0	21.6049	11.1111	16.2963	5.07246	39.7727	20.8333	45.4167	33.3333	27.2727	20.098	13.8095	62.7273
Chr7:90606362-90620018	7	90606362	90620018		null					Not found	0	14.8969	13.2653	9.375	13.8158	33.2192	37.8788	14.2857	24.8904	14.3939	8.63095	18.4848	18.7135
Chr7:106781024-106810970	7	106781024	106810970		Olfr699	ENSMUSG00000096714	olfactory receptor 699 [Source:MGI Symbol;Acc:MGI:3030533]	-	gene	overlapping	0	5.66343	11.6422	15.8436	7.14286	21.1458	24.8858	21.5385	18.1271	18.4211	12.1951	14.5238	12.5
Chr7:114164422-114176035	7	114164422	114176035		null					Not found	0	22.9006	14.4144	18.0077	11.8143	26.1628	28.5388	24.1525	28.3951	15.9722	17.6042	17.2481	20.5314
Chr7:122738180-122750872	7	122738180	122750872		Cacng3	ENSMUSG00000066189	calcium channel, voltage-dependent, gamma subunit 3 [Source:MGI Symbol;Acc:MGI:1859165]	+	gene	overlapping	0	9.81183	9.21053	7.48945	13.1076	15.0844	32.2917	25	9.72756	16.6667	7.05882	8.44156	6.58436
Chr8:40487967-40504897	8	40487967	40504897		Zdhhc2	ENSMUSG00000039470	zinc finger, DHHC domain containing 2 [Source:MGI Symbol;Acc:MGI:1923452]	+	gene	overlapping	0	13.2114	18.1973	17.3224	14.8148	32.0312	33.724	19.7436	21.5812	10.0775	16.9082	11.4754	23.9394
Chr8:54296483-54315570	8	54296483	54315570		null					Not found	0	19.2308	12.1622	7.35294	10.7143	30	36.8421	7.44681	39.8551	14.5833	5.43478	9.79167	16.2791
Chr8:68154544-68167794	8	68154544	68167794		null					Not found	0	8.64979	4.62963	4.7619	12.3512	18.1356	25.4237	3.92157	23.7089	14.2857	17.6768	6.66667	5.95238
Chr8:88366696-88376222	8	88366696	88376222		null					Not found	0	14.3429	11.9792	18.4685	9.28571	25.274	23.8235	23.3108	22.9833	16.7683	16.8498	12.6599	15.2597
Chr8:118964479-118971399	8	118964479	118971399		Cdh13	ENSMUSG00000031841	cadherin 13 [Source:MGI Symbol;Acc:MGI:99551]	+	gene	overlapping	0	18.3088	14.3082	13.764	19.8582	30.8581	27.7778	18.6992	37.6947	21.2281	12.6306	14.9313	17.5084
Chr9:6500992-6525007	9	6500992	6525007		null					Not found	0	16.9753	15.3005	14.4792	7.26496	20.892	23.8462	26.0563	29.4326	20.8333	16.1017	16.2879	14.0766
Chr9:12884463-12902329	9	12884463	12902329		null					Not found	0	17.4699	16.5094	14.5161	19.086	28.3333	32.1596	29.6296	23.6601	24.1497	13.2143	13.7931	22.5177
Chr9:32883180-32890017	9	32883180	32890017		null					Not found	0	8.89744	10	5.81395	28.0303	28.3854	50.813	15.625	7.80142	23.6842	16.2698	14.0625	16.4815
Chr9:81255910-81261408	9	81255910	81261408		null					Not found	0	37.6119	18.9655	30	4.7619	41.2121	65.1191	21.3542	54.321	27.5862	33.3333	42.2222	36.875
Chr10:32751333-32775873	10	32751333	32775873		null					Not found	0	14.8101	1.02041	5.10204	2.41935	11.1111	14.0845	15.2174	23.3333	11.4035	3.28639	11.9048	5.55556
Chr10:55124522-55143001	10	55124522	55143001		null					Not found	0	9.26191	8.33333	0	7.44681	12.7468	19.2857	8.57143	34.0376	5.55556	1.78571	9.16667	14.5833
Chr10:110782280-110786574	10	110782280	110786574		E2f7	ENSMUSG00000020185	E2F transcription factor 7 [Source:MGI Symbol;Acc:MGI:1289147]	+	gene	overlapping	0	31.4077	33.2465	32.5362	19.375	38.8889	48.318	36.4865	39.1667	25	25.4975	31.8981	35.4785
Chr11:7544801-7563511	11	7544801	7563511		null					Not found	0	9.84195	12.1212	7.22222	5.02008	12.2549	21.9512	21.7105	19.3366	15	9.811	10.1732	8.43621
Chr11:52158373-52164686	11	52158373	52164686		null					Not found	0	22.2388	35.5346	40.4762	10.1307	21.9577	47.9885	37.2093	49.7475	27.0492	11.2434	31	38.1905
Chr12:42083514-42101884	12	42083514	42101884		null					Not found	0	17.5641	7.9602	16.6667	3.14465	11.5196	36.1538	21.2264	22.1393	9	11.4583	11.6438	15.8974
Chr12:43151483-43176516	12	43151483	43176516		null					Not found	0	5.65476	6.25	3.57143	5.43478	31.1404	12.1951	10.6061	19.1176	15.2381	2.7027	18.1818	3.57143
Chr12:92532329-92550838	12	92532329	92550838		null					Not found	0	9.72222	2.77778	7.30594	3.77358	20.4225	22.7564	15.625	14.5455	12.5	10.7306	5.08475	12.5
Chr13:56966670-56975852	13	56966670	56975852		null					Not found	0	20.8333	12.0513	26.4493	12.1005	37.0076	22.807	27.9412	25.2536	17.6923	15.7098	25.3299	29.5533
Chr13:74868692-74883577	13	74868692	74883577		null					Not found	0	20.5702	11.9565	7.89474	16.25	27.6144	20.5128	25	33.871	15.4762	19.5652	19.0476	9.52381
Chr13:84409141-84422652	13	84409141	84422652		null					Not found	0	19.3089	3.83648	9.15033	5.45455	25.4545	17.7536	18.6869	20.2381	24.6914	18.9394	5.55556	17.9825
Chr13:117355294-117368399	13	117355294	117368399		AC123935.1	ENSMUSG00000094518	No description	-	gene	overlapping	0	14.9598	14.1414	11.4035	7.46269	17.8231	39.5062	18.5897	19.0196	20.0758	3.67232	17.9952	13.9683
Chr13:118642157-118657900	13	118642157	118657900		null					Not found	0	16.0653	6.43275	7.04225	9.64912	19.6226	21.4976	24.4898	21.9577	14.9038	4.55556	15.0847	16.6667
Chr14:37845220-37867999	14	37845220	37867999		null					Not found	0	14.375	12.4183	10.8187	6.8408	22.3118	28.1421	4.16667	31.0345	15	6.48148	16.1017	17.3759
Chr14:85895851-85914242	14	85895851	85914242		null					Not found	0	11.8687	10.7143	6.94444	12.585	13.2653	23.3696	16.6667	33.4667	14.8148	8.19672	7.97101	8.71212
Chr15:16843414-16859692	15	16843414	16859692		Cdh9	ENSMUSG00000025370	cadherin 9 [Source:MGI Symbol;Acc:MGI:107433]	+	gene	overlapping	0	5.07246	5.66038	9.35374	10.452	19.2453	34.1954	15.9574	20	8.57143	11.9718	12.4113	3.84615
Chr16:15272954-15284590	16	15272954	15284590		null					Not found	0	1.35135	15.7895	20.9677	0	14.2857	34	39.1667	37.5	12.5	44	5.55556	10.5263
Chr16:39511124-39527329	16	39511124	39527329		null					Not found	0	18.6046	6.43939	5.5	5.43478	11.25	24.5902	32.2917	18.2292	9.25926	11.3757	10.8844	18.4211
Chr16:76628197-76639809	16	76628197	76639809		null					Not found	0	9.39891	3.75	8.57143	4.7619	20	29.2424	12.4113	9.92064	4.7619	9.61538	6.20155	4.65116
Chr16:79542466-79546562	16	79542466	79546562		null					Not found	0	8.33333	40	44.1176	13.2353	42	65.9091	36.8421	52.0833	46.6667	23.0769	29.5455	24.0741
Chr17:46350733-46357005	17	46350733	46357005		null					Not found	0	24.8333	21.6667	20.9302	17.6871	24.2991	41.4356	29.1667	33.7169	31.3927	10.6902	33.4337	29.4757
Chr17:53801816-53810226	17	53801816	53810226		null					Not found	0	5.2381	6.14035	10.7143	6.60377	28.7356	9.48718	26.8182	27.6256	8.57143	11.1111	7.87879	22.9885
Chr17:60308528-60311431	17	60308528	60311431		null					Not found	0	19.7778	31.25	17.0833	22.5298	70	50.8799	62.5	79.4444	45.8333	17.8175	39.1026	35.0877
Chr18:26770135-26786948	18	26770135	26786948		null					Not found	0	1.79487	5.55556	9.7076	7.01754	13	22	6.71642	27.3438	14.1026	2.94118	6.28931	12.1795
Chr18:53630621-53637569	18	53630621	53637569		null					Not found	0	13.4282	8.33333	11.4478	3.93258	14.2837	29.4697	17.1429	23.3025	18.3099	16.0544	19.5017	18.5824
Chr18:87147241-87158933	18	87147241	87158933		null					Not found	0	18.2812	8.85417	8.64198	12.8431	34.6154	39.2857	35.1852	30.2469	7.5	17.2764	18.0556	19.4444
Chr19:8284086-8296373	19	8284086	8296373		null					Not found	0	31.875	19	7.37179	14.0547	29.6667	48.8889	26.4228	50	13.75	9.80392	17.5373	24.5763
Chr19:9274787-9283550	19	9274787	9283550		Gm9750	ENSMUSG00000024658	predicted gene 9750 [Source:MGI Symbol;Acc:MGI:3642669]	+	gene	overlapping	0	20.6019	9.21053	14.4231	14.2157	16.5385	32.2034	30.5556	20.1977	7.75194	12.0915	15.0641	8.97436
Chr19:14009249-14023409	19	14009249	14023409		null					Not found	0	16.092	14.7989	23.6842	11.194	42.6471	39.0909	26.6667	18.7811	18.8889	14.1667	10.2339	25
ChrX:10105133-10118085	X	10105133	10118085		Srpx	ENSMUSG00000090084	sushi-repeat-containing protein [Source:MGI Symbol;Acc:MGI:1858306]	-	gene	overlapping	0	9.64912	13.1646	12	3.125	35.8757	24.328	9.49074	9.78723	7.51174	15.0962	7.75	10
ChrX:24476054-24488628	X	24476054	24488628		Gm5934	ENSMUSG00000084063	predicted gene 5934 [Source:MGI Symbol;Acc:MGI:3643862]	-	gene	overlapping	0	32	23.0769	26.3158	0	72.2222	54.3478	18.4211	29.1667	30	10	14.2857	27.2727
ChrX:82636406-82651693	X	82636406	82651693		null					Not found	0	30.3401	26.9863	11.2745	25	43.75	40.4762	41.8561	35.1852	28.3333	23.3333	25.3623	51.282
ChrX:87262396-87299988	X	87262396	87299988		Il1rapl1	ENSMUSG00000052372	interleukin 1 receptor accessory protein-like 1 [Source:MGI Symbol;Acc:MGI:2687319]	-	gene	overlapping	0	11.3285	9.58333	7.69231	3.44828	33.9286	28.9116	19.0909	9.90566	12.9433	15.0538	15.8854	8.69565
ChrX:89392331-89408765	X	89392331	89408765		Pet2	ENSMUSG00000035395	plasmacytoma expressed transcript 2 [Source:MGI Symbol;Acc:MGI:101758]	-	gene	overlapping	0	15.75	15.9946	6.25	5	28.2051	26.8707	19	21.1847	11.9048	18.9189	9.10088	16.6667
ChrX:145717651-145730737	X	145717651	145730737		null					Not found	0	4.97076	7.5	9.375	10.6061	44.6429	20.4301	3.33333	11.0465	11.6667	12.3984	10.2273	6.66667
ChrX:155994426-156012027	X	155994426	156012027		Gm15155	ENSMUSG00000055109	predicted gene 15155 [Source:MGI Symbol;Acc:MGI:3642241]	+	gene	overlapping	0	8.76263	10.2941	12.5	8.33333	24.4048	25.1812	37.7451	16.3522	15.1515	6.51515	15.5556	25
ChrX:157096436-157111846	X	157096436	157111846		null					Not found	0	17.3516	20.6897	11.5385	5.17241	47.9798	25.8772	26.5805	10.3741	27.6316	10.6322	13.3333	37.037

## Sheet: CGIs 10% NO vs SOa
Additional file 11: Table S4. Differentially methylated CGIs with more than 10% methylation difference in Natural ovulation compared to Superovulation adult. Each CGI contains information about the genome location, overlapping gene, Ensembl ID, gene description and methylation percentage in each sample.
Probe	Chromosome	Start	End	Probe Strand	Feature	ID	Description	Feature Strand	Type	Feature Orientation	Distance	Difference (Difference between 10 and 101)	NO 8w_LSC109_reimport	NO 8w_LSC96_reimport	NO 8w_LSC97_reimport	NO 8w_LSC99_reimport	SO 8w_LSC15_reimport	SO 8w_LSC16_reimport	SO 8w_LSC17_reimport	SO 8w_LSC40_reimport
148817422..148817975	3	148817422	148817975		Lphn2	ENSMUSG00000028184	latrophilin 2 [Source:MGI Symbol;Acc:MGI:2139714]	-	gene	overlapping	0	15.8221	30.4167	41.2281	20.8333	30.0725	14.5161	24	13.6752	7.07071
4746791..4748791	6	4746791	4748791		Sgce	ENSMUSG00000004631	sarcoglycan, epsilon [Source:MGI Symbol;Acc:MGI:1329042]	-	gene	overlapping	0	11.4114	29.3865	14.627	27.6423	20.7757	10.7765	15.7051	4.31034	15.9938
5423388..5423828	6	5423388	5423828		Asb4	ENSMUSG00000042607	ankyrin repeat and SOCS box-containing 4 [Source:MGI Symbol;Acc:MGI:1929751]	+	gene	overlapping	0	15.152	9.29293	51.2346	43.4783	11.4943	8.92857	16.0494	3.82716	26.087
48024479..48025599	6	48024479	48025599		Zfp777	ENSMUSG00000071477	zinc finger protein 777 [Source:MGI Symbol;Acc:MGI:1919556]	-	gene	overlapping	0	11.5534	21.7892	25.9733	23.5294	20.7588	38.2562	41.3746	16.8182	41.8155
70842510..70842768	8	70842510	70842768		Kcnn1	ENSMUSG00000002908	potassium intermediate/small conductance calcium-activated channel, subfamily N, member 1 [Source:MGI Symbol;Acc:MGI:1933993]	-	gene	overlapping	0	19.2839	12.9032	2.38095	1.11111	7.69231	13.4058	32.9167	43.1818	11.7188
105467888..105468631	8	105467888	105468631		Tppp3	ENSMUSG00000014846	tubulin polymerization-promoting protein family member 3 [Source:MGI Symbol;Acc:MGI:1915221]	-	gene	overlapping	0	17.9029	23.9024	38.8889	33.8095	35	14.1975	13.7931	9.09091	22.9078
80897729..80898266	10	80897729	80898266		Tmprss9	ENSMUSG00000059406	transmembrane protease, serine 9 [Source:MGI Symbol;Acc:MGI:3612246]	+	gene	overlapping	0	14.4854	33.75	14.1005	21.8056	12.6344	5.30303	12.6761	2.77778	3.59195
82444426..82445223	11	82444426	82445223		Tmem132e	ENSMUSG00000020701	transmembrane protein 132E [Source:MGI Symbol;Acc:MGI:2685490]	+	gene	overlapping	0	15.2111	38.3333	52.3148	32.9457	46.8939	25.5758	38.6364	10.5072	34.9242
5341860..5342748	17	5341860	5342748		Arid1b	ENSMUSG00000069729	AT rich interactive domain 1B (SWI-like) [Source:MGI Symbol;Acc:MGI:1926129]	+	gene	overlapping	0	12.0864	19.7876	27.0238	18.3575	26.8265	10.8333	17.8481	3.40909	11.5591
66343009..66343700	17	66343009	66343700		1110012J17Rik	ENSMUSG00000052105	RIKEN cDNA 1110012J17 gene [Source:MGI Symbol;Acc:MGI:1915867]	-	gene	overlapping	0	13.5491	42.1237	39.5833	53.1852	44.1489	22.9167	28.2609	44.4444	29.2225
12673214..12673660	X	12673214	12673660		1810030O07Rik	ENSMUSG00000044148	RIKEN cDNA 1810030O07 gene [Source:MGI Symbol;Acc:MGI:1916405]	-	gene	overlapping	0	14.3692	2.41935	13.6364	38.2353	9	1.47059	1.0101	0	3.33333
38121086..38121901	X	38121086	38121901		Rhox13	ENSMUSG00000050197	reproductive homeobox 13 [Source:MGI Symbol;Acc:MGI:1920864]	+	gene	overlapping	0	27.2167	49.248	42.9293	40.4762	45.9286	13.4615	22.3214	14.6341	19.2982
93980561..93980979	X	93980561	93980979		null					Not found	0	24.0177	16.2849	10.6667	36.5385	48.3871	5.26316	2.03252	0	8.51064
