# Supplementary material for: Genome-wide assessment of DNA methylation alterations induced by superovulation, sexual immaturity and in vitro follicle growth in mouse blastocysts
Source: Clin Epigenetics. 2023 Jan 16;15:9. doi: 10.1186/s13148-023-01421-z (PMC9843966; doi:10.1186/s13148-023-01421-z)
Supplement: Supplementary file 7 — Additional file 7. Table S6. Differentially hypermethylated tiles with more than 10% methylation difference in Superovulation adult compared to Superovulated prepubertal. [file 13148_2023_1421_MOESM7_ESM.xls]

## Sheet: 100 CpG Hyper 10% SOa vs SOp
Additional file 12: Table S6. Differentially hypermethylated tiles with more than 10% methylation difference in Superovulation adult compared to Superovulated prepubertal. Each tile contains information about the genome location, overlapping gene, Ensembl ID, gene description and methylation percentage in each sample.
Probe	Chromosome	Start	End	Probe Strand	Feature	ID	Description	Feature Strand	Type	Feature Orientation	Distance	SOa_1	SOa_2	SOa_3	SOa_4	SOp_1	SOp_2	SOp_3	SOp_4
Chr1:5826408-5843082	1	5826408	5843082		null					Not found	0	22.9167	23.8372	33.3333	29.0952	18.75	10.6061	7.29167	13.7931
Chr1:6437139-6441273	1	6437139	6441273		null					Not found	0	33.4559	45.2519	41.9048	31.1404	20.1389	15.6703	36.5088	28.9474
Chr1:8068250-8078939	1	8068250	8078939		null					Not found	0	42.7083	52.2222	32.5	40.411	26.6667	9.77012	30.6061	32.5397
Chr1:8122695-8127582	1	8122695	8127582		null					Not found	0	22.449	48	25	26.9231	5	10.1852	21.0784	8.57143
Chr1:11851274-11865623	1	11851274	11865623		A830018L16Rik	ENSMUSG00000057715	RIKEN cDNA A830018L16 gene [Source:MGI Symbol;Acc:MGI:2444149]	+	gene	overlapping	0	26.1864	37.9167	20.5729	42.3203	31.3726	14.2473	10.582	19.5906
Chr1:13715876-13730627	1	13715876	13730627		null					Not found	0	23.2932	20.8333	20.4301	22.1875	11.1111	13.5266	8.16239	8.20106
Chr1:17951197-17957944	1	17951197	17957944		null					Not found	0	28.655	49.5434	30.9748	71.2963	31.4394	10.7927	24.4444	38.5417
Chr1:18031017-18050505	1	18031017	18050505		null					Not found	0	16.7671	16.4609	15.0463	18.5764	8.97436	0.833333	2.91667	12.8289
Chr1:22398556-22411270	1	22398556	22411270		Rims1	ENSMUSG00000041670	regulating synaptic membrane exocytosis 1 [Source:MGI Symbol;Acc:MGI:2152971]	-	gene	overlapping	0	15.3005	29.5918	28.7356	22.3529	10.5263	6.38158	9.7561	16.3462
Chr1:22468604-22483943	1	22468604	22483943		Rims1	ENSMUSG00000041670	regulating synaptic membrane exocytosis 1 [Source:MGI Symbol;Acc:MGI:2152971]	-	gene	overlapping	0	16.6667	23.8095	25.7812	24.0991	12.2396	5.39906	13.7931	10.4478
Chr1:23718731-23727083	1	23718731	23727083		null					Not found	0	28.2609	22.449	16.3743	28.1944	11.6071	10.0529	12.2396	12.3656
Chr1:24805358-24810987	1	24805358	24810987		null					Not found	0	19.2308	54.0123	23.3333	37.1111	16.0377	26.3158	9.52381	23.8782
Chr1:25891380-25910355	1	25891380	25910355		null					Not found	0	23.3025	19.2333	18.3069	32.6768	12.6866	6.00414	15.0726	13.6054
Chr1:25920114-25935269	1	25920114	25935269		null					Not found	0	32.2917	36.3946	23.2558	36.9565	17.2727	18.8492	26.2712	6.66667
Chr1:29326815-29344412	1	29326815	29344412		null					Not found	0	14.4608	18.8034	29.1667	21.5686	4.03226	4.05405	6.55914	11.5385
Chr1:31487795-31503615	1	31487795	31503615		null					Not found	0	22.3005	38.4615	14.5425	42.7083	15.4167	12.5641	26.5957	20.8333
Chr1:31733706-31743350	1	31733706	31743350		null					Not found	0	23.5043	14.1304	5	40.8333	5.55556	3.8961	7.65306	5.88235
Chr1:37830605-37847136	1	37830605	37847136		Tsga10	ENSMUSG00000060771	testis specific 10 [Source:MGI Symbol;Acc:MGI:2685063]	-	gene	overlapping	0	31.6456	29.1209	26.4368	34.9656	14.3678	14.4749	18.2731	12.9167
Chr1:41088665-41098920	1	41088665	41098920		null					Not found	0	39.0244	19.4444	26.3158	51.5723	17.1875	15.625	17.6282	31.25
Chr1:44291733-44301124	1	44291733	44301124		null					Not found	0	52.3148	67.3469	15.625	61.6279	18.75	37.6344	10	37.8205
Chr1:45605318-45614067	1	45605318	45614067		null					Not found	0	36.7347	41.4414	15.3153	38.7681	0	12.5	22.0238	3.33333
Chr1:49314713-49322655	1	49314713	49322655		C230029F24Rik	ENSMUSG00000051616	RIKEN cDNA C230029F24 gene [Source:MGI Symbol;Acc:MGI:3045370]	+	gene	overlapping	0	29.7872	65.9091	44.5946	39.8485	22.4691	15.5342	33.7862	3.00926
Chr1:60734466-60749233	1	60734466	60749233		Cd28	ENSMUSG00000026012	CD28 antigen [Source:MGI Symbol;Acc:MGI:88327]	+	gene	overlapping	0	18.5606	25	18.1648	16.5292	10.628	11.8794	8.58209	6.66667
Chr1:63113644-63114437	1	63113644	63114437		Ino80d	ENSMUSG00000040865	INO80 complex subunit D [Source:MGI Symbol;Acc:MGI:3027003]	-	gene	overlapping	0	0	61.1111	0	0.350877	0.609756	0	0.826446	0
Chr1:65534301-65542519	1	65534301	65542519		null					Not found	0	42.4242	28.5714	11.6667	31.1404	4.16667	9.02778	5.71429	21.0526
Chr1:68504424-68523071	1	68504424	68523071		Erbb4	ENSMUSG00000062209	v-erb-a erythroblastic leukemia viral oncogene homolog 4 (avian) [Source:MGI Symbol;Acc:MGI:104771]	-	gene	overlapping	0	19.8113	25.9259	17.6471	23.8095	13.7931	3.94737	5.95238	9.18367
Chr1:76006249-76016773	1	76006249	76016773		null					Not found	0	19.3237	24.7549	22.3077	18.3179	11.1111	12.5833	5.35714	13.4568
Chr1:76025154-76038372	1	76025154	76038372		null					Not found	0	16.4319	26.2712	18.0751	18.3735	4.25532	3.31197	5.82192	8.125
Chr1:95894939-95900141	1	95894939	95900141		null					Not found	0	30.5147	41.4216	22.0833	49.3056	16.3743	23.5465	18.6111	27.2535
Chr1:98398580-98415639	1	98398580	98415639		null					Not found	0	20.398	18.1373	21.7514	24.2009	17.3077	5.76923	9.4246	8.19209
Chr1:101640635-101664372	1	101640635	101664372		null					Not found	0	16.6667	17.9245	23.6928	13.3333	10.6481	6.11814	4.54545	7.9235
Chr1:101985155-102003573	1	101985155	102003573		null					Not found	0	25.6667	30.3488	20.5426	38.0597	16.6667	8.44156	12.8531	22.2222
Chr1:107603919-107625455	1	107603919	107625455		Serpinb8	ENSMUSG00000026315	serine (or cysteine) peptidase inhibitor, clade B, member 8 [Source:MGI Symbol;Acc:MGI:894657]	+	gene	overlapping	0	20.1878	30.2721	4.42177	27.4648	12.5	5.6962	2.27273	6.66667
Chr1:108956836-108961699	1	108956836	108961699		null					Not found	0	20.7317	25.817	36.25	68.306	29.6875	21.0317	36	14.8936
Chr1:111090408-111104775	1	111090408	111104775		null					Not found	0	34.9765	27.8846	22.8261	28	10.6557	12.7907	5.88235	29.902
Chr1:111903461-111925789	1	111903461	111925789		null					Not found	0	8.49673	10.5263	23.8562	22.7124	3.40909	4.10628	11.7816	1.55039
Chr1:115048909-115071700	1	115048909	115071700		null					Not found	0	17.5	32.3333	26.4493	38.9368	13.6364	7.33333	6.60377	13.5417
Chr1:116484905-116513284	1	116484905	116513284		Cntnap5a	ENSMUSG00000070695	contactin associated protein-like 5A [Source:MGI Symbol;Acc:MGI:3643623]	+	gene	overlapping	0	11.8182	25.7246	19.3182	26.3713	7.6087	10.625	10.3175	10.7843
Chr1:116925853-116949020	1	116925853	116949020		null					Not found	0	4.54545	14.4231	15.0406	25.4545	5.69106	0.21322	8.33333	1.28205
Chr1:117429014-117439375	1	117429014	117439375		null					Not found	0	17.3913	28.2609	21.4286	20	0	2.77778	8.06452	0
Chr1:117633566-117640933	1	117633566	117640933		null					Not found	0	44.1964	34.5238	39.1156	51.4785	18.3673	28.3626	43.2749	27.2989
Chr1:117881766-117893391	1	117881766	117893391		null					Not found	0	20.2991	30.6452	27.1505	42.5	21.5128	5	18.2648	25.5556
Chr1:118113926-118127713	1	118113926	118127713		null					Not found	0	26.1905	21.732	22.7273	36.1702	16.3194	8.10811	25.8772	15.0406
Chr1:120857886-120869472	1	120857886	120869472		null					Not found	0	25.2688	22.3958	8.97436	20.5102	13.8889	8.22785	10.1533	3.33333
Chr1:123853565-123864575	1	123853565	123864575		Dpp10	ENSMUSG00000036815	dipeptidylpeptidase 10 [Source:MGI Symbol;Acc:MGI:2442409]	-	gene	overlapping	0	17.1569	31.1951	20.0074	24.4331	11.5476	24.6354	4.33234	9.81982
Chr1:124021639-124044158	1	124021639	124044158		Dpp10	ENSMUSG00000036815	dipeptidylpeptidase 10 [Source:MGI Symbol;Acc:MGI:2442409]	-	gene	overlapping	0	7.57576	23.7288	11.9497	29.127	6.34921	6.84524	5.07246	4.31034
Chr1:124066941-124089456	1	124066941	124089456		null					Not found	0	21.0526	20.155	19.0476	14	4.82456	7.8125	13.8365	4.73485
Chr1:129077365-129092777	1	129077365	129092777		null					Not found	0	23.5897	36.3095	28.5714	37.8261	18.1159	11.9048	10.9568	23.4722
Chr1:139050641-139066534	1	139050641	139066534		Dennd1b	ENSMUSG00000056268	DENN/MADD domain containing 1B [Source:MGI Symbol;Acc:MGI:2447812]	+	gene	overlapping	0	37.1914	28.1963	31.9892	24.4444	23.0994	20.9707	15.1366	16.9355
Chr1:140960015-140965471	1	140960015	140965471		null					Not found	0	46.6296	32.7381	34.058	57.6357	22.5962	25.5556	28.9855	39.7989
Chr1:144165106-144181096	1	144165106	144181096		Rgs13	ENSMUSG00000051079	regulator of G-protein signaling 13 [Source:MGI Symbol;Acc:MGI:2180585]	-	gene	overlapping	0	9.88701	20.2703	13.6364	19.7368	7.31707	4.48718	1.44928	7.89474
Chr1:146107561-146121355	1	146107561	146121355		null					Not found	0	32.2727	20.4082	18.2692	22.9762	4.54545	4.22374	13.7681	18.4397
Chr1:148081309-148093110	1	148081309	148093110		null					Not found	0	37.8205	50	21.5517	39.7949	14.3636	11.1502	25.7143	37.7358
Chr1:148340006-148353533	1	148340006	148353533		null					Not found	0	22.1311	24.1228	21.6146	41.6667	24.8227	11	11.859	18.6782
Chr1:154127152-154138562	1	154127152	154138562		null					Not found	0	30.3922	24.2708	12.7451	23.8889	13.522	10.518	9.23077	10.8772
Chr1:159877850-159890673	1	159877850	159890673		Tnr	ENSMUSG00000015829	tenascin R [Source:MGI Symbol;Acc:MGI:99516]	+	gene	overlapping	0	22.3629	15.4647	25	24.5525	18.8406	10.8407	6.95971	4.21348
Chr1:166581299-166586659	1	166581299	166586659		null					Not found	0	41.1458	51.1029	47.2222	49.835	29.2271	39.1566	32.2222	45.4167
Chr1:171899144-171912043	1	171899144	171912043		null					Not found	0	27.0492	29.5082	40.6061	27.4194	19.0476	18.7403	15.651	26.0802
Chr1:173579527-173593858	1	173579527	173593858		Pydc4	ENSMUSG00000073491	pyrin domain containing 4 [Source:MGI Symbol;Acc:MGI:3695276]	-	gene	overlapping	0	34.4872	39.0295	28.1532	31.7869	33.3333	9.82906	7.4359	22.8139
Chr1:177562439-177571802	1	177562439	177571802		null					Not found	0	11.3704	26.4925	25.8439	27.1359	21.7742	11.2381	7.02811	10.7456
Chr1:188197549-188211615	1	188197549	188211615		Esrrg	ENSMUSG00000026610	estrogen-related receptor gamma [Source:MGI Symbol;Acc:MGI:1347056]	+	gene	overlapping	0	17.2009	26.8182	32.1429	22.549	26.6667	9.91561	5.27778	9.84849
Chr1:191162349-191169524	1	191162349	191169524		Fam71a	ENSMUSG00000091017	family with sequence similarity 71, member A [Source:MGI Symbol;Acc:MGI:3588202]	-	gene	overlapping	0	23	22.6263	43.3333	31.9672	24.2521	12.7778	13.2887	11.7647
Chr2:7592540-7603511	2	7592540	7603511		null					Not found	0	14.9708	15.5914	16.9643	28.6458	15.0538	5.30303	7.52688	6.03448
Chr2:7747472-7763902	2	7747472	7763902		Gm13211	ENSMUSG00000085070	predicted gene 13211 [Source:MGI Symbol;Acc:MGI:3651019]	-	gene	overlapping	0	32.4359	29.5597	20.2703	29.2763	20.8333	14.5833	16.3793	19.4969
Chr2:9088637-9104767	2	9088637	9104767		null					Not found	0	15.5172	24.6528	10.8187	17.2414	0.757576	12.6068	2.47748	10.452
Chr2:11933315-11943622	2	11933315	11943622		null					Not found	0	19.5035	56.25	43.2432	40.7895	28.2114	16.4894	33.3333	15
Chr2:14376178-14383434	2	14376178	14383434		null					Not found	0	17.6871	28.7879	11.9048	47.0588	10.3448	21.7014	13.75	12.963
Chr2:26753794-26765889	2	26753794	26765889		null					Not found	0	15.098	30.8442	19.1964	36.2745	14.5833	15.7534	10.307	13.8158
Chr2:39803395-39809073	2	39803395	39809073		null					Not found	0	12.9032	27.037	34.0909	26.5258	10.1562	7.75862	20.8861	19.7222
Chr2:39856701-39880554	2	39856701	39880554		null					Not found	0	16.4912	26.5306	13.0952	32.0602	13.9535	5.7377	5.81395	21.8579
Chr2:40486844-40505333	2	40486844	40505333		null					Not found	0	18.8596	21.0145	18.5185	27.5	6.89655	1.35135	4.16667	27.2727
Chr2:47531061-47535196	2	47531061	47535196		null					Not found	0	34	32.5397	28.5714	46.6216	20.4545	12.6302	21.9409	25.9091
Chr2:56770445-56793795	2	56770445	56793795		null					Not found	0	35.9477	19.1176	29.3478	40	13.8889	13.4921	15.6863	18
Chr2:58329592-58341716	2	58329592	58341716		Acvr1c	ENSMUSG00000026834	activin A receptor, type IC [Source:MGI Symbol;Acc:MGI:2661081]	-	gene	overlapping	0	20.9635	41.0354	25.5952	24.5984	11.9565	4.93827	16.4021	16.4251
Chr2:68306436-68314597	2	68306436	68314597		Stk39	ENSMUSG00000027030	serine/threonine kinase 39, STE20/SPS1 homolog (yeast) [Source:MGI Symbol;Acc:MGI:1858416]	-	gene	overlapping	0	18.9266	35.7923	21.7949	26.0345	15.1163	15.5882	13.587	17.4863
Chr2:81984509-81993129	2	81984509	81993129		null					Not found	0	41.5033	34.7222	27.0833	24.3902	15.2381	3.4188	15.625	15.7143
Chr2:82582746-82609516	2	82582746	82609516		null					Not found	0	27.2222	18.0108	18.0851	17.9167	6.38298	6.19048	9.4086	11.194
Chr2:83256135-83275467	2	83256135	83275467		null					Not found	0	19.3694	22.1461	17.1958	17.2222	13.3333	7.97101	4.16667	8.60215
Chr2:90297861-90307861	2	90297861	90307861		null					Not found	0	23.2269	24.9074	21.7228	36.9971	14.4531	13.0784	12.4074	22.549
Chr2:99705804-99730172	2	99705804	99730172		null					Not found	0	20	15.4321	23.6842	19.1837	10.5263	7.40741	4.87805	6.39535
Chr2:114115255-114126190	2	114115255	114126190		Aqr	ENSMUSG00000040383	aquarius [Source:MGI Symbol;Acc:MGI:1276102]	-	gene	overlapping	0	37.9108	34.1667	35.4545	32.5103	27.6256	19.7368	16.9811	23.2759
Chr2:116535083-116543738	2	116535083	116543738		null					Not found	0	31.0897	40.407	29.5322	45.5015	25.1111	18.8379	30.0971	22.3881
Chr2:129521293-129525324	2	129521293	129525324		F830045P16Rik	ENSMUSG00000043727	RIKEN cDNA F830045P16 gene [Source:MGI Symbol;Acc:MGI:3045317]	-	gene	overlapping	0	10.7143	48.9247	31.0606	77.7778	3.94737	31.25	27.7778	20
Chr2:141442146-141464571	2	141442146	141464571		Macrod2	ENSMUSG00000068205	MACRO domain containing 2 [Source:MGI Symbol;Acc:MGI:1920149]	+	gene	overlapping	0	13.2653	7.7957	21.3768	26.5027	10.2564	5.47264	6.12245	6.48148
Chr2:142306218-142311092	2	142306218	142311092		Macrod2	ENSMUSG00000068205	MACRO domain containing 2 [Source:MGI Symbol;Acc:MGI:1920149]	+	gene	overlapping	0	31.891	58.6207	13.4615	80.303	30.2632	37.1795	39.3939	20.4955
Chr2:146128524-146136209	2	146128524	146136209		4930529M08Rik	ENSMUSG00000037143	RIKEN cDNA 4930529M08 gene [Source:MGI Symbol;Acc:MGI:1926024]	+	gene	overlapping	0	22.9437	25.8621	21.5812	28.6942	15.5367	8.02469	14.4928	6.69014
Chr2:151230570-151241415	2	151230570	151241415		Gm14149	ENSMUSG00000067352	predicted gene 14149 [Source:MGI Symbol;Acc:MGI:3651549]	+	gene	overlapping	0	9.52381	25	22.9167	15.5405	12.1212	9.25926	0	11.1111
Chr2:177085543-177097058	2	177085543	177097058		Gm14401	ENSMUSG00000078872	predicted gene 14401 [Source:MGI Symbol;Acc:MGI:3650075]	+	gene	overlapping	0	40.2434	44.9438	49.789	39.6278	26.3713	32.1111	24.4856	32.9279
Chr2:181902246-181908698	2	181902246	181908698		null					Not found	0	36.7647	23.1481	48.9583	47.8632	15	13.3333	32.5397	6.06061
Chr3:3018343-3028682	3	3018343	3028682		null					Not found	0	34.3374	52.7778	43.6111	35.5761	26.1194	8.96825	22.3333	21.688
Chr3:6593207-6607408	3	6593207	6607408		null					Not found	0	25.8065	25	15.7895	58.3333	3.84615	3.84615	20.8333	0
Chr3:11919572-11934915	3	11919572	11934915		null					Not found	0	26.5625	31.0606	33.7209	26.0563	12.0968	13.3333	26.4493	12.5
Chr3:13874954-13888638	3	13874954	13888638		null					Not found	0	27.4074	31.3954	43.0233	10.2564	1.42857	8.92019	21.9178	14.5161
Chr3:16795541-16798800	3	16795541	16798800		null					Not found	0	10.2564	56.6667	27.8846	32.6923	23.8095	7.8125	7.69231	22.4138
Chr3:16959219-16978581	3	16959219	16978581		null					Not found	0	30.3419	15.0273	31.8783	34.7917	15.2542	7.67544	23.9216	9.9359
Chr3:19112305-19118637	3	19112305	19118637		null					Not found	0	35.5967	41.1255	40.7692	54.5455	28.607	20.2778	25.448	41.5205
Chr3:19921330-19931103	3	19921330	19931103		null					Not found	0	39.6226	53.3333	23.3333	33.0556	21.6667	20	26.4286	25.0926
Chr3:22909024-22913294	3	22909024	22913294		null					Not found	0	60.3448	40.9091	52.6316	47.9167	4.44444	27.7778	14.2857	10.7143
Chr3:24642797-24656797	3	24642797	24656797		null					Not found	0	23.2704	27.5641	21.5686	28.5156	30.8511	13.3772	6.60919	8.47953
Chr3:24657117-24680117	3	24657117	24680117		null					Not found	0	24.5098	34.5833	15.4762	26.4	18.1159	11.4035	5.68182	9.52381
Chr3:33321314-33325570	3	33321314	33325570		null					Not found	0	30.5556	45.6349	31.25	60.625	30.9524	15.2381	33.3333	2.38095
Chr3:35030681-35041027	3	35030681	35041027		null					Not found	0	20.5296	29.5894	5.29101	22.8519	6.98198	8.39823	9.319	10.1852
Chr3:40205293-40226711	3	40205293	40226711		null					Not found	0	19.7942	20.9635	24.0351	27.2031	13.4921	8.82353	8.58586	9.67742
Chr3:40878426-40886241	3	40878426	40886241		3110057O12Rik	ENSMUSG00000037818	RIKEN cDNA 3110057O12 gene [Source:MGI Symbol;Acc:MGI:1915468]	+	gene	overlapping	0	52.2727	51.25	40.1961	58.75	17.6667	45.9119	20.2899	30.0654
Chr3:41837682-41847503	3	41837682	41847503		null					Not found	0	25.7576	27.8409	33.7778	35.9855	11.8644	15.7854	24.9311	25.8961
Chr3:44197009-44218712	3	44197009	44218712		null					Not found	0	30.117	17.3913	31.25	23.5876	9.30232	15.1042	11.8182	16.5476
Chr3:44759641-44784795	3	44759641	44784795		null					Not found	0	15.942	12.766	16.9697	32.2581	3.22581	8.92857	5.43478	9.78261
Chr3:45068118-45087767	3	45068118	45087767		null					Not found	0	15.7895	21.9512	25	10.7143	1.81818	2.72727	3.78788	9.52381
Chr3:49433963-49444935	3	49433963	49444935		null					Not found	0	26.2626	29.5918	31.6667	35.9477	18.0556	9.66667	20.7317	26.6667
Chr3:59580247-59598662	3	59580247	59598662		null					Not found	0	29.057	33.4459	31.7352	21.73	22.5379	19.0891	15.4229	18.5743
Chr3:63150478-63159620	3	63150478	63159620		SCARNA14	ENSMUSG00000089175	Small Cajal body specific RNA 14 [Source:RFAM;Acc:RF00582]	+	gene	overlapping	0	25.0906	49.2754	31.761	41.3826	26.0163	13.0117	19.9821	27.3408
Chr3:64654888-64659841	3	64654888	64659841		null					Not found	0	65.7738	48.4375	32.2581	52.4194	46.875	25	5.55556	11.3333
Chr3:72065304-72090434	3	72065304	72090434		null					Not found	0	18.3333	25	4.65116	25.1938	6.52174	5.55556	3.92157	13.7037
Chr3:73009762-73021564	3	73009762	73021564		null					Not found	0	40.3226	40.2778	15.1042	23.2323	16.6667	3.98551	12.8571	14.6552
Chr3:76792229-76806861	3	76792229	76806861		null					Not found	0	16.3288	28.5714	15.3846	37.4895	21.9858	8.92857	6.11111	17.5
Chr3:77237748-77256197	3	77237748	77256197		null					Not found	0	10.9848	26.1905	23.6842	25.9804	13.3333	6.58915	4.08163	13.9535
Chr3:82450271-82474726	3	82450271	82474726		null					Not found	0	13.388	24.8148	18	27.5956	15.1786	5.88235	6.15385	5.66667
Chr3:87600861-87607109	3	87600861	87607109		null					Not found	0	35.9903	47.807	38.5802	39.1111	35.4167	26.8627	21.2963	23.9899
Chr3:91561803-91573493	3	91561803	91573493		null					Not found	0	25.3623	36.1502	22.3039	34.3152	23.0159	16.3889	12.6761	9.81735
Chr3:91573603-91594458	3	91573603	91594458		null					Not found	0	26.1667	30.3571	34.6301	28.0392	24.1071	13.0802	15.6803	15.9289
Chr3:96370549-96372794	3	96370549	96372794		null					Not found	0	61.5385	65.3846	22.4138	58.3333	17.6471	9.25926	33.8542	36.4865
Chr3:111890119-111908321	3	111890119	111908321		null					Not found	0	20.3704	31.7073	20	22.924	12.2449	6.87831	6.66667	12.6437
Chr3:123877114-123891961	3	123877114	123891961		null					Not found	0	30.3922	22.3485	23.0392	13.6905	6.25	7.88194	14.1026	7.89474
Chr3:126906920-126922351	3	126906920	126922351		Ank2	ENSMUSG00000032826	ankyrin 2, brain [Source:MGI Symbol;Acc:MGI:88025]	-	gene	overlapping	0	21.3333	33.7209	11.7021	29.4643	7.8125	12.6488	12.1795	11.5942
Chr3:132621128-132636583	3	132621128	132636583		Gm5549	ENSMUSG00000091721	predicted gene 5549 [Source:MGI Symbol;Acc:MGI:3647547]	+	gene	overlapping	0	22.6852	26.0606	13.3803	21.4286	13.8418	8.76344	5.41667	12.549
Chr3:135771045-135780382	3	135771045	135780382		null					Not found	0	13.5417	42.0833	14.2857	12.0614	18.5185	4.87805	4.6875	8.33333
Chr3:135842578-135850013	3	135842578	135850013		Slc39a8	ENSMUSG00000053897	solute carrier family 39 (metal ion transporter), member 8 [Source:MGI Symbol;Acc:MGI:1914797]	+	gene	overlapping	0	25.098	30.1042	7.64706	35.1852	18.5366	15.5039	3.29457	6.19369
Chr3:144190998-144196963	3	144190998	144196963		Lmo4	ENSMUSG00000028266	LIM domain only 4 [Source:MGI Symbol;Acc:MGI:109360]	-	gene	overlapping	0	24.5318	26.6026	20.892	37.6923	22.8571	13.7019	12.7976	8.6747
Chr3:144944668-144962576	3	144944668	144962576		Gm16233	ENSMUSG00000085773	predicted gene 16233 [Source:MGI Symbol;Acc:MGI:3802088]	+	gene	overlapping	0	20.3125	26.6082	16.1202	14.6067	8.46561	5.77778	9.49367	12.9747
Chr3:148516118-148532750	3	148516118	148532750		null					Not found	0	23.0282	31.6667	9.43396	16.6667	9.06863	8.87446	5.625	11.9048
Chr3:159383791-159404916	3	159383791	159404916		null					Not found	0	23.0496	25	28.8462	21.25	17.1875	5.90278	24.5192	5.31915
Chr4:3458464-3464419	4	3458464	3464419		null					Not found	0	40.3382	36.0544	35.8025	38.1855	22.8632	21.6312	26.1905	25.7576
Chr4:5571151-5586293	4	5571151	5586293		null					Not found	0	13.6905	29.2929	32.9268	28.125	14.8649	19.5652	9.86395	17.4479
Chr4:7324830-7341630	4	7324830	7341630		null					Not found	0	28.2828	47.8571	19.6667	43.4397	16.6667	19.494	18.5714	21.0573
Chr4:7869541-7879621	4	7869541	7879621		null					Not found	0	31.0345	50	23.2143	32.8947	14.8148	12.2222	7.5	10.7143
Chr4:9925386-9932982	4	9925386	9932982		null					Not found	0	35.2713	25	23.9583	11.2745	19.7531	2.38095	3.84615	8.92857
Chr4:12645008-12662827	4	12645008	12662827		null					Not found	0	16.3978	29.6448	6.45161	7.08333	3.44828	4.375	8.65801	1.34409
Chr4:13032625-13048750	4	13032625	13048750		null					Not found	0	17.9114	22.7273	20.1923	21.9853	13.6054	8.4127	8.20895	11.3248
Chr4:13819975-13833049	4	13819975	13833049		Runx1t1	ENSMUSG00000006586	runt-related transcription factor 1; translocated to, 1 (cyclin D-related) [Source:MGI Symbol;Acc:MGI:104793]	+	gene	overlapping	0	20.0444	33.6478	19.0909	22.7215	13.0435	10.1351	15.6863	8.92857
Chr4:18278301-18303879	4	18278301	18303879		null					Not found	0	22.4638	31.7308	9.64912	28.3088	11.413	9.83606	10.2041	13.8889
Chr4:19668006-19677035	4	19668006	19677035		Wwp1	ENSMUSG00000041058	WW domain containing E3 ubiquitin protein ligase 1 [Source:MGI Symbol;Acc:MGI:1861728]	-	gene	overlapping	0	21.9048	48.7654	31.0606	37.9798	12.5	8.33333	27.9167	2.63158
Chr4:21129464-21135740	4	21129464	21135740		null					Not found	0	36.4667	51.3158	26.4706	49.3421	13.7931	20.8333	7.26496	27.619
Chr4:25539381-25559366	4	25539381	25559366		null					Not found	0	19.5918	22.5	20.1754	33.1276	17.5141	11.8056	7.77027	8
Chr4:29750253-29768890	4	29750253	29768890		null					Not found	0	17.8922	15.6028	25.9259	35.5263	13.0328	8.82353	8.06452	17.0513
Chr4:30704826-30729517	4	30704826	30729517		4930556G01Rik	ENSMUSG00000085522	RIKEN cDNA 4930556G01 gene [Source:MGI Symbol;Acc:MGI:1922582]	+	gene	overlapping	0	12.0513	26.4151	10.4167	16.9118	4.60993	5.14925	3.06122	7.20165
Chr4:35716914-35737903	4	35716914	35737903		Lingo2	ENSMUSG00000045083	leucine rich repeat and Ig domain containing 2 [Source:MGI Symbol;Acc:MGI:2442298]	-	gene	overlapping	0	16.3265	26.9444	20.6897	19.6272	11.4286	4.88506	8.47458	10
Chr4:36991732-37011890	4	36991732	37011890		null					Not found	0	9.01639	23	25	16.6667	9.86395	8.10811	6.41026	3.33333
Chr4:40059286-40064211	4	40059286	40064211		null					Not found	0	66.6667	50.4386	44.6667	57.6923	7.69231	28.8618	37.037	14.8148
Chr4:48801577-48808276	4	48801577	48808276		null					Not found	0	36.7816	43.3333	15	42.603	29.8387	29.2929	20.4233	17.723
Chr4:51320744-51327719	4	51320744	51327719		null					Not found	0	30.9179	40.3846	44.6541	44.8737	29.902	15.7576	16.6667	29.6226
Chr4:51827161-51838883	4	51827161	51838883		null					Not found	0	35.2273	48.8372	23.75	27.7778	12.5	15.2381	13.7255	3.7037
Chr4:52001877-52017864	4	52001877	52017864		C630028M04Rik	ENSMUSG00000085515	RIKEN cDNA C630028M04 gene [Source:MGI Symbol;Acc:MGI:3045376]	-	gene	overlapping	0	22.6368	28.252	17.4419	29.8485	16.4062	13.0435	14.5594	11.5672
Chr4:54108598-54123101	4	54108598	54123101		null					Not found	0	13.3721	15.0235	16.895	16.2138	1.2931	7.58333	5.95238	6.44195
Chr4:58403400-58413768	4	58403400	58413768		null					Not found	0	18.6046	20.1754	23.3333	32.2464	10.8108	6.48148	10.6383	13.8889
Chr4:58769404-58773320	4	58769404	58773320		null					Not found	0	30.3922	33.0189	57.8431	41.5344	35	15.625	24.1071	25
Chr4:60041637-60053872	4	60041637	60053872		null					Not found	0	23.8636	37.7551	34.8485	25.1462	19.6237	15.4971	16.9318	13.8889
Chr4:60384089-60392671	4	60384089	60392671		null					Not found	0	25	45.4701	34	15.5556	7.69231	2	12.1795	19.8718
Chr4:67378726-67402276	4	67378726	67402276		null					Not found	0	26.3566	18.0952	9.61538	16.3934	7.95455	7.03125	2.32558	10.7407
Chr4:67495393-67514100	4	67495393	67514100		null					Not found	0	14.1026	24.7175	9.375	23.7222	12.1528	5.8114	1.88679	11.7647
Chr4:69216575-69234422	4	69216575	69234422		null					Not found	0	14.6825	12.1212	16.1765	29.5455	3.33333	9.50292	1.21951	5.39216
Chr4:71291960-71301678	4	71291960	71301678		null					Not found	0	18.254	25.7627	33.3333	37.3737	23.3333	2.70833	16.3743	17.0765
Chr4:72526288-72543429	4	72526288	72543429		null					Not found	0	33.6309	25.6944	30.4348	22	19.9454	8.26577	11.3636	23.0047
Chr4:74565050-74586953	4	74565050	74586953		null					Not found	0	21.4286	32.7273	18.5714	26.0274	20.2381	7.71605	13.8021	6.9209
Chr4:80261729-80274433	4	80261729	80274433		null					Not found	0	23.5813	14.4068	45.6897	25.4098	18.6667	16.358	12.1795	21.6009
Chr4:85210196-85223897	4	85210196	85223897		Sh3gl2	ENSMUSG00000028488	SH3-domain GRB2-like 2 [Source:MGI Symbol;Acc:MGI:700009]	+	gene	overlapping	0	11.0329	29.5775	20.4403	33.3333	14.3939	10.8434	9.60452	16.2447
Chr4:89223616-89234265	4	89223616	89234265		null					Not found	0	21.7054	18.7805	22.7778	46.8579	9.21053	9.39716	7.57576	25
Chr4:89660572-89677937	4	89660572	89677937		null					Not found	0	10.9155	28.5714	15.2273	11.3739	3.50877	7.55556	1.78571	8.71212
Chr4:92888815-92899270	4	92888815	92899270		null					Not found	0	28.5714	39.4558	31.5603	36.7965	16.6667	19.1983	15.1786	19.8582
Chr4:104847149-104854484	4	104847149	104854484		C8a	ENSMUSG00000035031	complement component 8, alpha polypeptide [Source:MGI Symbol;Acc:MGI:2668347]	-	gene	overlapping	0	7.01754	26.1905	27.5	45.679	20.8333	1.92308	18.1818	2.17391
Chr4:110977876-111004535	4	110977876	111004535		Agbl4	ENSMUSG00000061298	ATP/GTP binding protein-like 4 [Source:MGI Symbol;Acc:MGI:1918244]	+	gene	overlapping	0	10.7345	22.2222	13.6667	23.3871	8.51064	8.33333	6.89655	6.06061
Chr4:114041276-114060884	4	114041276	114060884		null					Not found	0	19.1667	30.6452	32.2581	31.1111	6.52174	7.95455	15.0406	3.7037
Chr4:114094867-114117466	4	114094867	114117466		null					Not found	0	32.1429	22.7273	22.381	19.8718	4.7619	8.91473	3.125	7.01754
Chr4:140361861-140367470	4	140361861	140367470		null					Not found	0	16.8699	37.2054	11.0043	22.2646	9.09091	12.019	15.0285	9.35897
Chr4:144022451-144026432	4	144022451	144026432		null					Not found	0	46.6667	38.7838	41.0714	71.3542	36.9048	23.6111	30.5556	31.1111
Chr4:145570706-145574874	4	145570706	145574874		null					Not found	0	22.1249	39.5833	15.2381	41.5079	9.44444	24.0761	4.63019	15.873
Chr4:146461210-146474753	4	146461210	146474753		Gm13251	ENSMUSG00000070605	predicted gene 13251 [Source:MGI Symbol;Acc:MGI:3700963]	+	gene	overlapping	0	27.3438	43.3586	17.3611	30.2527	31	19.2222	4.79167	9.52381
Chr4:151186794-151194483	4	151186794	151194483		Camta1	ENSMUSG00000014592	calmodulin binding transcription activator 1 [Source:MGI Symbol;Acc:MGI:2140230]	-	gene	overlapping	0	22.0307	16.2674	23.536	29.2876	22.2549	11.0619	9.34343	7.22892
Chr4:156146578-156151225	4	156146578	156151225		null					Not found	0	41.1647	53.1977	32.4074	47.5	25.2525	21.5543	28.9519	39.5238
Chr5:4048229-4057031	5	4048229	4057031		Akap9	ENSMUSG00000040407	A kinase (PRKA) anchor protein (yotiao) 9 [Source:MGI Symbol;Acc:MGI:2178217]	+	gene	overlapping	0	22.3684	36.6228	25.8197	35.4762	15.2778	12.9213	14.7531	32.9574
Chr5:6260856-6274165	5	6260856	6274165		null					Not found	0	18.2927	34.6939	21.1538	30.8176	9.21053	9.83606	12.2642	16.25
Chr5:6457553-6471785	5	6457553	6471785		null					Not found	0	22.619	31.746	32.9268	32.9365	7.84314	13.0719	9.09091	11.8519
Chr5:6651949-6675284	5	6651949	6675284		null					Not found	0	21.131	34.2949	22.619	19.0909	19.5652	12.5641	6.77966	13.3333
Chr5:6871765-6889482	5	6871765	6889482		Zfp804b	ENSMUSG00000092094	zinc finger protein 804B [Source:MGI Symbol;Acc:MGI:2685287]	-	gene	overlapping	0	27.7536	40.796	31.5789	28.0303	11.6162	12.2222	24.5455	16.6667
Chr5:7748256-7755041	5	7748256	7755041		null					Not found	0	64.2857	41.6667	26.9841	50	13.0435	12.1795	63.3333	24.7619
Chr5:16281380-16288631	5	16281380	16288631		Cacna2d1	ENSMUSG00000040118	calcium channel, voltage-dependent, alpha2/delta subunit 1 [Source:MGI Symbol;Acc:MGI:88295]	+	gene	overlapping	0	48.9247	49.2424	28.4314	5.55556	14	7.5	13.2716	15.7895
Chr5:16432794-16454750	5	16432794	16454750		null					Not found	0	19.2529	16.6667	36.7232	25.5869	8.01282	6.48148	8.07292	15.8602
Chr5:16721916-16737953	5	16721916	16737953		Gm8991	ENSMUSG00000059179	predicted pseudogene 8991 [Source:MGI Symbol;Acc:MGI:3644227]	-	gene	overlapping	0	30.597	33.6478	5.98039	19.209	18.2927	2.63889	13.4649	12.037
Chr5:27857949-27871865	5	27857949	27871865		null					Not found	0	2.42424	32.2917	23.2456	26.8362	18.0952	8.33333	9.375	2.84553
Chr5:40460576-40473607	5	40460576	40473607		null					Not found	0	30.6452	42.1053	16.6667	23.2639	0	5.18018	9.44444	9.21053
Chr5:50264108-50274413	5	50264108	50274413		null					Not found	0	35.4545	37.0192	21.2121	29.6	27.7211	17.1958	8.63636	15.2482
Chr5:59093996-59113929	5	59093996	59113929		null					Not found	0	15	20.9302	11.5152	21.5909	4.16667	6.97674	1.23457	14.2857
Chr5:77748031-77758545	5	77748031	77758545		null					Not found	0	24.4079	25	30.3448	32.3034	16.3462	13.6986	18.9189	22.956
Chr5:78143398-78154325	5	78143398	78154325		null					Not found	0	16.9312	21.5686	26.2712	20.6349	16.1232	4.46429	9.45274	11.1806
Chr5:82964997-82987221	5	82964997	82987221		null					Not found	0	12.2549	25	13.9456	25.4566	6.72515	10.5392	10	6.73077
Chr5:83130195-83140098	5	83130195	83140098		null					Not found	0	24.5614	28.75	28.5	47.2973	10.2941	11.4379	16.0494	37.6744
Chr5:83553726-83561173	5	83553726	83561173		null					Not found	0	26.5306	37.7604	56.4394	55.9896	42.5532	18.0328	26.4323	28.0702
Chr5:86205664-86213218	5	86205664	86213218		null					Not found	0	29.2398	31.7568	29.6296	44.4624	18.8525	26.7125	16.1202	28.9308
Chr5:87226435-87232970	5	87226435	87232970		null					Not found	0	22.2868	42.9688	44.2424	42.8571	21.0526	18.1034	19.1542	33.9583
Chr5:87254287-87268886	5	87254287	87268886		Ugt2b37	ENSMUSG00000057425	UDP glucuronosyltransferase 2 family, polypeptide B37 [Source:MGI Symbol;Acc:MGI:2148239]	-	gene	overlapping	0	25	24.359	37.234	17.549	10.8108	10.2941	4.93827	19.8529
Chr5:87380258-87395862	5	87380258	87395862		null					Not found	0	18.1034	39.2241	10.9929	29.4974	11.25	22.2678	8.84615	10.0694
Chr5:92967783-92976021	5	92967783	92976021		null					Not found	0	29.7104	29.632	13.388	20.7265	12.4123	9.38697	14.3542	15.8333
Chr5:97068020-97076553	5	97068020	97076553		Bmp2k	ENSMUSG00000034663	BMP2 inducible kinase [Source:MGI Symbol;Acc:MGI:2155456]	+	gene	overlapping	0	28.6348	32.4675	29.878	26.779	12.9108	14.9	11.7407	21
Chr5:104186886-104192012	5	104186886	104192012		null					Not found	0	32.6087	37.5	32.5203	66.6667	13.6364	25	26.1006	21.25
Chr5:104826881-104836208	5	104826881	104836208		Zfp951	ENSMUSG00000072774	zinc finger protein 951 [Source:MGI Symbol;Acc:MGI:2441896]	-	gene	overlapping	0	34.1667	32.9096	22.3881	26.6228	19.9346	14.5238	27.2059	12.766
Chr5:109419390-109447843	5	109419390	109447843		Vmn2r17	ENSMUSG00000091879	vomeronasal 2, receptor 17 [Source:MGI Symbol;Acc:MGI:3647193]	+	gene	overlapping	0	16.9118	26.2821	20.5556	23.3602	10.4167	4.49074	11.194	19.8925
Chr5:109868796-109891597	5	109868796	109891597		null					Not found	0	30.9069	39.2521	32.3809	27.2817	20.1058	18.4538	20.082	25.6667
Chr5:111963476-111975454	5	111963476	111975454		null					Not found	0	25.3817	24.0991	25	28.2064	15.8249	21.4481	10.866	13.8889
Chr5:127503757-127510864	5	127503757	127510864		Tmem132c	ENSMUSG00000034324	transmembrane protein 132C [Source:MGI Symbol;Acc:MGI:2443061]	+	gene	overlapping	0	22.7642	24.8718	27.5735	27.6442	13.3333	15.4647	11.2963	11.8924
Chr5:145747671-145755356	5	145747671	145755356		null					Not found	0	27.1084	30.9804	28.1385	23.7179	16.1538	11.5686	11.3636	11.5248
Chr5:146043922-146050742	5	146043922	146050742		null					Not found	0	24.349	28.4483	25.1323	46.627	9.67262	17.4797	13.3542	34.9315
Chr6:7105871-7113176	6	7105871	7113176		null					Not found	0	32.2464	33.7209	34.127	43.8218	27.0833	10.6061	7.77778	38.6029
Chr6:9517345-9537464	6	9517345	9537464		null					Not found	0	17.3913	24.4186	6.25	24.8588	16	5.85938	1.92308	7.40741
Chr6:9644801-9653201	6	9644801	9653201		null					Not found	0	49.4444	33.3333	23.0769	27.2727	9.375	13.8889	6.06061	23.6364
Chr6:10348794-10361342	6	10348794	10361342		null					Not found	0	30.8333	37.8788	20.0758	31.1321	16.6667	2.73973	15.6566	2.60417
Chr6:10917355-10921723	6	10917355	10921723		null					Not found	0	54.0816	43.4343	43.2692	31.3131	28.0702	12.3563	18.1421	47.0588
Chr6:13533044-13552222	6	13533044	13552222		AC139884.1	ENSMUSG00000095489	No description	+	gene	overlapping	0	18.0328	19.0678	21.3675	28.6667	7.14286	7.63889	7.89474	19.7333
Chr6:14310857-14327380	6	14310857	14327380		null					Not found	0	15.1163	34.7826	22.7273	51.282	18.5185	9.21053	30.303	6.66667
Chr6:20129001-20140037	6	20129001	20140037		null					Not found	0	28.903	44.4444	33.0357	41.0448	20.5285	27.3958	20.6061	21.6667
Chr6:21177991-21199888	6	21177991	21199888		null					Not found	0	14.8438	30.6878	22.5989	21.8876	6.91824	9.12698	9.72222	13.8418
Chr6:26030096-26053687	6	26030096	26053687		null					Not found	0	19.8718	21.9298	9.52381	21.9231	5.26316	10	1.70068	2.22222
Chr6:38282113-38289409	6	38282113	38289409		Zc3hav1l	ENSMUSG00000047749	zinc finger CCCH-type, antiviral 1-like [Source:MGI Symbol;Acc:MGI:2443387]	-	gene	overlapping	0	42.4051	50.1042	48.0392	47.6908	33.0508	24.4617	36.7521	29.8942
Chr6:42975234-42987362	6	42975234	42987362		Gm17472	ENSMUSG00000091008	predicted gene, 17472 [Source:MGI Symbol;Acc:MGI:4937106]	+	gene	overlapping	0	26.5574	39.2361	36.9281	27.2222	13.8889	11.4155	13.7037	11
Chr6:49478253-49490769	6	49478253	49490769		null					Not found	0	48.6378	51.4493	40.8436	45.873	37.7451	23.6719	27.6968	44.3684
Chr6:53641440-53650358	6	53641440	53650358		Creb5	ENSMUSG00000053007	cAMP responsive element binding protein 5 [Source:MGI Symbol;Acc:MGI:2443973]	+	gene	overlapping	0	16.0185	12.5514	22.043	23.3828	9.84849	4.53333	7.6699	11.2903
Chr6:57323050-57338292	6	57323050	57338292		Vmn1r16	ENSMUSG00000093523	vomeronasal 1 receptor 16 [Source:MGI Symbol;Acc:MGI:2159465]	-	gene	overlapping	0	35.8974	29.4776	35.8974	21.7949	18.75	12.0726	16.4179	16.4179
Chr6:58174947-58187875	6	58174947	58187875		null					Not found	0	45.614	35.9477	15.4255	18.6508	13.4259	17.8571	16.0819	8.13008
Chr6:58843259-58852176	6	58843259	58852176		Herc3	ENSMUSG00000029804	hect domain and RLD 3 [Source:MGI Symbol;Acc:MGI:1921248]	+	gene	overlapping	0	30.3719	29.3173	40.8213	34.9702	17.1521	21.6938	35.8051	14.1775
Chr6:59445414-59466245	6	59445414	59466245		null					Not found	0	31.1321	26.0417	24.2424	16.4141	10	7.42188	11.3836	10.8025
Chr6:66804882-66824665	6	66804882	66824665		Vmn1r39	ENSMUSG00000093755	vomeronasal 1 receptor 39 [Source:MGI Symbol;Acc:MGI:3644802]	-	gene	overlapping	0	15.625	20.9459	23.1481	21.6667	4.5	7.6087	12.2222	10.4167
Chr6:67662996-67667468	6	67662996	67667468		null					Not found	0	35.3583	31.9444	25.4386	50.5747	15.873	24.9158	31.25	21.4646
Chr6:68799196-68802866	6	68799196	68802866		null					Not found	0	21.6418	25.3333	34.0909	33.6735	11.9048	6.55738	14.1304	10.9649
Chr6:69121894-69129754	6	69121894	69129754		null					Not found	0	37.5	39.6714	26.0185	35.1351	27.9915	14.7619	28.972	12.4031
Chr6:74062268-74087895	6	74062268	74087895		null					Not found	0	17.4627	18.4896	9.52381	21.308	6.94444	3.7037	6.25	7.69231
Chr6:74374718-74395472	6	74374718	74395472		null					Not found	0	25.5208	18.5	10.119	13.5119	5.20833	4.23729	3.61111	6.71642
Chr6:76898736-76921757	6	76898736	76921757		Ctnna2	ENSMUSG00000063063	catenin (cadherin associated protein), alpha 2 [Source:MGI Symbol;Acc:MGI:88275]	-	gene	overlapping	0	13.3333	27	17.7778	22.9167	5.66038	7.46753	2.23005	6.36364
Chr6:79935612-79952996	6	79935612	79952996		Gm4409	ENSMUSG00000086739	predicted gene 4409 [Source:MGI Symbol;Acc:MGI:3782594]	-	gene	overlapping	0	16.9492	26.4368	20.7317	26.1194	9.52381	10.2941	14.418	12.766
Chr6:81848508-81855775	6	81848508	81855775		null					Not found	0	26.0417	41.3636	32.6923	37.5	16.2879	11.7886	15.5	18.2292
Chr6:81861002-81868246	6	81861002	81868246		null					Not found	0	47.5641	43.2796	34.7222	38	24.0385	19.5783	19.5783	23.5232
Chr6:89694785-89706124	6	89694785	89706124		null					Not found	0	30.0427	46.6327	30.2778	36.6912	14.881	22.7477	23.5597	40.6863
Chr6:95939978-95952253	6	95939978	95952253		null					Not found	0	27.2436	28.7037	14.6465	25.674	17.602	9.00383	9.33735	18.8218
Chr6:102656310-102669390	6	102656310	102669390		null					Not found	0	8.53659	33.0645	8.71212	20.6522	2.72109	4.52899	7.03704	15
Chr6:103213583-103218206	6	103213583	103218206		null					Not found	0	55.3922	55.4264	28.125	48.75	48.3333	8	36.6667	33.9869
Chr6:103836090-103851898	6	103836090	103851898		null					Not found	0	18.6567	22.2222	13.5246	19.1468	9.61538	11.5741	4.62963	4.38596
Chr6:104687441-104705942	6	104687441	104705942		Cntn6	ENSMUSG00000030092	contactin 6 [Source:MGI Symbol;Acc:MGI:1858223]	+	gene	overlapping	0	28.4091	34.1954	12.1212	30.5556	16.6667	16.1458	5	16.3934
Chr6:105019042-105032238	6	105019042	105032238		null					Not found	0	23.5294	34.8837	36.5942	35.0575	10.8108	3.96825	16.5556	25
Chr6:105071483-105080265	6	105071483	105080265		null					Not found	0	56.8182	27.7778	10.2564	19.7917	11.1111	1.38889	23.4568	7.14286
Chr6:111889035-111899407	6	111889035	111899407		null					Not found	0	35.2941	50	30.8511	48.6842	35.1064	19.0476	8.33333	33.6364
Chr6:117720005-117728195	6	117720005	117728195		null					Not found	0	45.8824	46.9136	33.1349	44.1667	25.119	27.3593	23.6883	32.545
Chr6:121893917-121911036	6	121893917	121911036		null					Not found	0	25.7576	44.4444	26.7123	27.4306	20	15.1124	24.9333	10.7143
Chr6:122028802-122047037	6	122028802	122047037		Mug2	ENSMUSG00000030131	murinoglobulin 2 [Source:MGI Symbol;Acc:MGI:99836]	+	gene	overlapping	0	24.0278	20.4403	11.6279	16.25	2.38095	8.03571	12.5	8.66667
Chr6:123928622-123941024	6	123928622	123941024		A330044P14Rik	ENSMUSG00000093385	RIKEN cDNA A330044P14 gene [Source:MGI Symbol;Acc:MGI:2441792]	-	gene	overlapping	0	19.5122	24.8016	22.8205	33.9863	6.14035	13.1727	15.0515	10.7843
Chr6:129862099-129889706	6	129862099	129889706		Klra17	ENSMUSG00000014543	killer cell lectin-like receptor, subfamily A, member 17 [Source:MGI Symbol;Acc:MGI:2180674]	-	gene	overlapping	0	33.3333	19.6078	19.7917	26.0606	7.69231	7.14286	7.40741	17.0139
Chr6:130788943-130811253	6	130788943	130811253		null					Not found	0	20	29.9645	22.3485	21.4286	13.0303	5.36723	10.5769	12.8205
Chr6:138685844-138693764	6	138685844	138693764		null					Not found	0	9.67742	32.9268	11.2903	59.058	19.7531	10.9568	10.303	23.5897
Chr6:139529885-139537103	6	139529885	139537103		null					Not found	0	0	62.3656	48.1481	39.1892	36	15.4717	18.4896	15.5556
Chr6:140056775-140064758	6	140056775	140064758		null					Not found	0	24.9731	24.5455	9.16667	16.453	8.33333	7.72358	3.47222	9.01639
Chr6:140310465-140318978	6	140310465	140318978		null					Not found	0	28.5141	38.5135	16.4384	38.7946	23.3568	21.4052	8.13492	21.1847
Chr6:142571496-142577474	6	142571496	142577474		null					Not found	0	11.5079	21.9298	21.2766	15.0538	9.90741	5.52885	6.57051	0.793651
Chr6:142627310-142637418	6	142627310	142637418		Abcc9	ENSMUSG00000030249	ATP-binding cassette, sub-family C (CFTR/MRP), member 9 [Source:MGI Symbol;Acc:MGI:1352630]	-	gene	overlapping	0	18.038	33.3333	12.931	10.6195	11.3821	5.58419	6.88406	6.5098
Chr6:147056630-147062875	6	147056630	147062875		Mrps35	ENSMUSG00000040112	mitochondrial ribosomal protein S35 [Source:MGI Symbol;Acc:MGI:2385255]	+	gene	overlapping	0	34.6875	26.8657	28.1646	29.5833	23.6842	13.0524	13.6704	27.5362
Chr6:149467967-149475961	6	149467967	149475961		Bicd1	ENSMUSG00000003452	bicaudal D homolog 1 (Drosophila) [Source:MGI Symbol;Acc:MGI:1101760]	+	gene	overlapping	0	33.4211	44.5175	14.3035	26.4912	18.9024	16.2582	12.3366	21.5278
Chr7:4457261-4462099	7	4457261	4462099		Gm15494	ENSMUSG00000087297	predicted gene 15494 [Source:MGI Symbol;Acc:MGI:3782940]	-	gene	overlapping	0	2.94118	57.4074	22.9167	28.7037	2.08333	7.93651	15	6.25
Chr7:6609545-6616185	7	6609545	6616185		null					Not found	0	46.7172	35.7929	40.3922	41.8647	18.3761	26.3736	22.3899	36.4035
Chr7:7039899-7047775	7	7039899	7047775		null					Not found	0	27.9321	36.1635	36.8421	31.2121	6.66667	2.31481	17.4419	37.7451
Chr7:7061800-7070031	7	7061800	7070031		null					Not found	0	33.2207	35.8796	36.7647	29.1667	26.8939	12.0219	16.9355	16.0278
Chr7:10290966-10307061	7	10290966	10307061		null					Not found	0	40.1042	32.7485	19.2488	30.7534	9.57447	5.76923	19.9275	27.723
Chr7:10775045-10786142	7	10775045	10786142		null					Not found	0	21.1111	32.1637	37.585	35.1852	6.54762	22.2785	23.43	23.1638
Chr7:11208416-11211064	7	11208416	11211064		null					Not found	0	58.1699	49.0196	40.625	65.625	42.8571	25.4902	35.7143	32.971
Chr7:11885966-11906701	7	11885966	11906701		null					Not found	0	21.5847	22.6144	22.2222	18.4524	15	7.92683	3.90625	8.87097
Chr7:12385507-12403505	7	12385507	12403505		null					Not found	0	23.8782	30.5556	17.1111	37.6812	18.0303	19.3069	17.5627	11.6872
Chr7:14289924-14300882	7	14289924	14300882		null					Not found	0	34	46.2963	50	33.0556	28.5	10.3448	14.5833	19.4444
Chr7:18265319-18282110	7	18265319	18282110		Mill1	ENSMUSG00000054005	MHC I like leukocyte 1 [Source:MGI Symbol;Acc:MGI:2179988]	+	gene	overlapping	0	27.2947	23.8994	17.7536	32.1429	17.0213	6.19048	14.1026	21.164
Chr7:18319771-18336141	7	18319771	18336141		null					Not found	0	13.1667	21.4481	31.3726	17.0647	8.20106	8.96057	13.6261	10.1932
Chr7:18383168-18387949	7	18383168	18387949		null					Not found	0	42.1986	22.549	34.8101	29.0367	17.8728	18.123	13.2258	32.7899
Chr7:23310502-23314033	7	23310502	23314033		Nlrp4e	ENSMUSG00000045693	NLR family, pyrin domain containing 4E [Source:MGI Symbol;Acc:MGI:3056600]	+	gene	overlapping	0	40.7828	46.1111	38.8889	40	29.1667	38.2936	22.77	34.8259
Chr7:26721988-26744900	7	26721988	26744900		null					Not found	0	18.3099	17.9598	27.6836	24.7807	14.569	10.8974	7.98122	9.38967
Chr7:27781788-27796520	7	27781788	27796520		null					Not found	0	32.4434	32.0175	31.6667	33.994	22.4603	14.2904	24.5955	25.2058
Chr7:33758327-33769241	7	33758327	33769241		null					Not found	0	23.2323	20.1244	21.6216	24.3902	12.8571	11.7164	12.6344	6.21795
Chr7:33833900-33838481	7	33833900	33838481		null					Not found	0	17.6966	31.6886	40.1961	34.7032	17.9104	9.18367	18.3586	16.3462
Chr7:49823853-49837351	7	49823853	49837351		Prmt3	ENSMUSG00000030505	protein arginine N-methyltransferase 3 [Source:MGI Symbol;Acc:MGI:1919224]	+	gene	overlapping	0	34.5528	27.7778	26.9309	37.1993	25.5411	17.5157	15.1361	20.1389
Chr7:52082583-52100456	7	52082583	52100456		null					Not found	0	42.8571	33.3333	43.4211	27.8	17.0543	14.375	17.4797	27.027
Chr7:53859996-53877071	7	53859996	53877071		null					Not found	0	32.5	25.8929	9.61538	35.4167	4.16667	10	10	11.9048
Chr7:54041640-54065119	7	54041640	54065119		null					Not found	0	25.817	29.661	26.8519	32.1693	14.8148	12.4413	14.9306	16.9444
Chr7:60278123-60292582	7	60278123	60292582		null					Not found	0	28.4946	27.551	16.6667	14.9718	13.0081	6.25	5.32787	17.8161
Chr7:60412412-60428814	7	60412412	60428814		null					Not found	0	21.5385	29.3478	19.2308	26.0638	5	7.65766	11.358	7
Chr7:65195746-65205680	7	65195746	65205680		null					Not found	0	21.7687	21.8056	22.8495	30.5221	10.9195	11.6197	14.1473	17.4769
Chr7:71273920-71289470	7	71273920	71289470		null					Not found	0	12.5	24.6377	13.1579	20.1878	5.17241	5.97015	8.84615	7.74648
Chr7:71498550-71520620	7	71498550	71520620		null					Not found	0	18.9516	33.6623	20.3704	19.6272	12.7451	8.92857	13.242	16.6667
Chr7:77474424-77494670	7	77474424	77494670		null					Not found	0	21.3115	29.321	23.5119	21.8391	17.4419	7.97619	6.55738	14.0805
Chr7:86926659-86945633	7	86926659	86945633		Vmn2r78	ENSMUSG00000091962	vomeronasal 2, receptor 78 [Source:MGI Symbol;Acc:MGI:3761335]	+	gene	overlapping	0	16	40.6379	23.6667	28.5743	14.9573	20.5285	12.2807	14.011
Chr7:88364785-88375976	7	88364785	88375976		null					Not found	0	30.1075	34.5238	14.6341	33.1373	13.7037	13.2075	19.2922	22.2756
Chr7:90606362-90620018	7	90606362	90620018		null					Not found	0	33.2192	37.8788	14.2857	24.8904	14.3939	8.63095	18.4848	18.7135
Chr7:93347362-93352962	7	93347362	93352962		null					Not found	0	29.899	32.0346	42.0765	50.5102	12.1212	17.735	32	23.9943
Chr7:95365867-95389493	7	95365867	95389493		null					Not found	0	19.0476	33.6478	9.09091	19.9735	8.82353	4.97512	9.32203	6.73077
Chr7:103101139-103105464	7	103101139	103105464		null					Not found	0	42.9487	67.4731	20.8333	36.413	27.5862	37.0155	27.193	9.09091
Chr7:103278220-103285177	7	103278220	103285177		null					Not found	0	25.2874	25.2874	12.5	52.1078	12.6984	4.54545	9.25926	8
Chr7:107734094-107744433	7	107734094	107744433		Ppfibp2	ENSMUSG00000036528	PTPRF interacting protein, binding protein 2 (liprin beta 2) [Source:MGI Symbol;Acc:MGI:894649]	+	gene	overlapping	0	29.304	36.0623	38.1341	33.1667	17.7711	20.195	26.4751	20.9459
Chr7:114676024-114695600	7	114676024	114695600		null					Not found	0	15.5172	25.2646	16.9231	19.5175	10	4.89418	3.87931	10.5376
Chr7:122738180-122750872	7	122738180	122750872		Cacng3	ENSMUSG00000066189	calcium channel, voltage-dependent, gamma subunit 3 [Source:MGI Symbol;Acc:MGI:1859165]	+	gene	overlapping	0	15.0844	32.2917	25	9.72756	16.6667	7.05882	8.44156	6.58436
Chr7:127777580-127783793	7	127777580	127783793		Setd1a	ENSMUSG00000042308	SET domain containing 1A [Source:MGI Symbol;Acc:MGI:2446244]	+	gene	overlapping	0	16.1716	20.0549	34.2896	12.8546	4.63158	9.41177	9.17313	10.6227
Chr7:136102327-136116494	7	136102327	136116494		null					Not found	0	22.1264	21.8992	9.52381	17.1053	11.9565	5.91398	4.16667	6.78571
Chr8:3762059-3771655	8	3762059	3771655		null					Not found	0	29.661	33.3333	50.4444	34.9315	30.5556	30.1471	22.549	21.4286
Chr8:3896945-3912095	8	3896945	3912095		null					Not found	0	17.3913	14.3116	12.8571	34.375	3.84615	14.8936	9.05797	5.92593
Chr8:4844724-4854074	8	4844724	4854074		null					Not found	0	35.9259	60.2041	31.6092	53	28.0702	7.14286	28.5714	13.8994
Chr8:4890576-4895543	8	4890576	4895543		null					Not found	0	23.6842	65.9091	5	39.4737	8.33333	11.5385	22.619	11.7647
Chr8:5204056-5219718	8	5204056	5219718		null					Not found	0	27.5439	32.3529	40.3409	52.9851	26.5	20.9091	18.75	23.8095
Chr8:5570869-5581988	8	5570869	5581988		null					Not found	0	23.8095	23.1293	41.0256	34.7953	14.539	7.37179	20.4545	35.1064
Chr8:5642183-5663302	8	5642183	5663302		null					Not found	0	27.2222	33.5938	19.3333	30.1913	8.5	10.4167	5.7377	24.4369
Chr8:5942034-5954633	8	5942034	5954633		null					Not found	0	30.5254	41.7778	36.7816	57.963	22.0833	19.7802	11.9444	33.7963
Chr8:11421376-11427688	8	11421376	11427688		Col4a2	ENSMUSG00000031503	collagen, type IV, alpha 2 [Source:MGI Symbol;Acc:MGI:88455]	+	gene	overlapping	0	33.2733	32.737	25.6098	31.6905	24.7368	22.4289	16.8421	17.8228
Chr8:13579564-13585879	8	13579564	13585879		Rasa3	ENSMUSG00000031453	RAS p21 protein activator 3 [Source:MGI Symbol;Acc:MGI:1197013]	-	gene	overlapping	0	28.6352	33.4667	20.6731	26.0336	13.5507	16.0207	13.2922	22.8205
Chr8:13716701-13720459	8	13716701	13720459		4932443I19Rik	ENSMUSG00000090336	RIKEN cDNA 4932443I19 gene [Source:MGI Symbol;Acc:MGI:2685952]	+	gene	overlapping	0	35.7692	58.1633	27.193	31.3008	9.375	25.5026	32.5203	31.0811
Chr8:17860210-17872652	8	17860210	17872652		null					Not found	0	0.675676	14.5833	23.3333	17.0455	1.04167	4.43262	2.63158	0
Chr8:31193646-31204921	8	31193646	31204921		Fut10	ENSMUSG00000046152	fucosyltransferase 10 [Source:MGI Symbol;Acc:MGI:2384748]	+	gene	overlapping	0	20.0855	32.2917	15.9574	19.246	6.22222	8.44298	3.52113	17.1429
Chr8:32602285-32624227	8	32602285	32624227		null					Not found	0	13.125	11.8519	24.3902	28.0488	9.67742	1.04167	0.877193	6.41026
Chr8:32889561-32907055	8	32889561	32907055		Gm3985	ENSMUSG00000079070	predicted gene 3985 [Source:MGI Symbol;Acc:MGI:3782158]	-	gene	overlapping	0	17.5926	37.037	15	32.5203	12.931	7.04225	10.4651	15.6609
Chr8:40487967-40504897	8	40487967	40504897		Zdhhc2	ENSMUSG00000039470	zinc finger, DHHC domain containing 2 [Source:MGI Symbol;Acc:MGI:1923452]	+	gene	overlapping	0	32.0312	33.724	19.7436	21.5812	10.0775	16.9082	11.4754	23.9394
Chr8:50979307-50989630	8	50979307	50989630		null					Not found	0	20.3922	19.4093	29.5556	39.3478	21.519	7.75194	15.2174	21.2644
Chr8:52091755-52102548	8	52091755	52102548		null					Not found	0	25.1526	44.2982	37.4286	53.876	27.2727	16.2602	14.5238	36.1111
Chr8:54296483-54315570	8	54296483	54315570		null					Not found	0	30	36.8421	7.44681	39.8551	14.5833	5.43478	9.79167	16.2791
Chr8:56167392-56178587	8	56167392	56178587		null					Not found	0	19.3333	23.0392	23.8095	32.7586	7.89474	6.32184	18.4685	7.40741
Chr8:62071257-62092558	8	62071257	62092558		Anxa10	ENSMUSG00000031635	annexin A10 [Source:MGI Symbol;Acc:MGI:1347090]	-	gene	overlapping	0	18.2099	19.697	16.0131	11.25	13.6364	3.41365	4.95169	2.88462
Chr8:83475218-83488043	8	83475218	83488043		null					Not found	0	29.4872	18.2171	27.2487	27.3569	13.0435	11.7647	13.3532	16.1111
Chr8:86188076-86202115	8	86188076	86202115		null					Not found	0	17.7536	33.9912	15.7277	39.6465	16.0377	7.57202	4.85075	25.9563
Chr8:100620229-100636163	8	100620229	100636163		null					Not found	0	24.2424	20.2703	24.2105	27.037	14.8148	3.94737	6.94444	6.70732
Chr8:118964479-118971399	8	118964479	118971399		Cdh13	ENSMUSG00000031841	cadherin 13 [Source:MGI Symbol;Acc:MGI:99551]	+	gene	overlapping	0	30.8581	27.7778	18.6992	37.6947	21.2281	12.6306	14.9313	17.5084
Chr8:129192552-129202990	8	129192552	129202990		null					Not found	0	40.5622	44.1571	47.7564	37.7637	37.6263	26.25	24.2188	22.1212
Chr9:3838178-3864452	9	3838178	3864452		Gucy1a2	ENSMUSG00000041624	guanylate cyclase 1, soluble, alpha 2 [Source:MGI Symbol;Acc:MGI:2660877]	+	gene	overlapping	0	3.84615	16.4216	31.8627	23.2143	2.94118	11.0169	1.13636	11.2121
Chr9:3944775-3947370	9	3944775	3947370		null					Not found	0	61.3636	57.4275	29.0123	81.0811	12.8571	30.3922	44.1667	28.2609
Chr9:4156557-4177166	9	4156557	4177166		null					Not found	0	16.3043	23.224	13.4146	23.2323	6.36364	5.30303	9.83333	7.7957
Chr9:11416525-11431462	9	11416525	11431462		null					Not found	0	24.031	30.9524	13.1313	21.7949	7.14286	3.57143	9.47712	4.60526
Chr9:11634183-11652593	9	11634183	11652593		null					Not found	0	9.66667	18.3333	48.4375	11.5819	11.8421	10	9.16667	4.58333
Chr9:12135335-12138342	9	12135335	12138342		null					Not found	0	45.9135	50.3378	48.4127	48.4545	38.3513	31.1111	37.055	41.3978
Chr9:12703017-12738628	9	12703017	12738628		null					Not found	0	18.9189	15.8602	16.9312	23.5632	8.03571	4.11523	14.9765	5.82011
Chr9:12884463-12902329	9	12884463	12902329		null					Not found	0	28.3333	32.1596	29.6296	23.6601	24.1497	13.2143	13.7931	22.5177
Chr9:18987273-18994231	9	18987273	18994231		Olfr834	ENSMUSG00000095525	olfactory receptor 834 [Source:MGI Symbol;Acc:MGI:3030668]	+	gene	overlapping	0	36.5248	44.3966	27.7778	50.5747	11.1111	30.6667	41.875	28.5135
Chr9:19865565-19872449	9	19865565	19872449		null					Not found	0	28.9869	49.1228	15.7407	20.6827	6.23188	6.60131	14.6154	27.3585
Chr9:24581140-24602616	9	24581140	24602616		Dpy19l2	ENSMUSG00000085576	dpy-19-like 2 (C. elegans) [Source:MGI Symbol;Acc:MGI:2444662]	-	gene	overlapping	0	27.6923	34.8118	15.9091	39.2655	28.8136	10.5392	11.5385	16.0131
Chr9:26159310-26162995	9	26159310	26162995		null					Not found	0	53.4483	52.8571	17.7419	28.3784	17.1875	17.6768	27.5	20
Chr9:26163216-26173078	9	26163216	26173078		null					Not found	0	38.4615	63.9344	50	33.4074	6.81818	18.7879	32.5581	42.8571
Chr9:36174881-36194952	9	36174881	36194952		null					Not found	0	18.0791	35.8631	10.0629	26.8889	13.0081	7.03125	6.14035	8.50746
Chr9:37327004-37333286	9	37327004	37333286		Ccdc15	ENSMUSG00000034303	coiled-coil domain containing 15 [Source:MGI Symbol;Acc:MGI:2444488]	-	gene	overlapping	0	36.4762	39.7436	36.2069	56.7204	58	15.7407	25	20.8333
Chr9:39038260-39051357	9	39038260	39051357		CT025680.2	ENSMUSG00000095194	olfactory receptor 936 [Source:RefSeq peptide;Acc:NP_997022]	-	gene	overlapping	0	25.2874	35.303	19.3694	27.4854	4.16667	8.52273	28.5714	23.3333
Chr9:39379284-39397920	9	39379284	39397920		Olfr951	ENSMUSG00000094269	olfactory receptor 951 [Source:MGI Symbol;Acc:MGI:3030785]	+	gene	overlapping	0	9.77012	19.5122	25.8865	7.07071	0	5.70175	5.12821	6.97674
Chr9:39903930-39920583	9	39903930	39920583		Olfr229	ENSMUSG00000095390	olfactory receptor 229 [Source:MGI Symbol;Acc:MGI:3030063]	+	gene	overlapping	0	32.1839	27.5956	20.0565	36.6135	7.93651	14.7111	25.1977	14.0097
Chr9:64409049-64414736	9	64409049	64414736		Megf11	ENSMUSG00000036466	multiple EGF-like-domains 11 [Source:MGI Symbol;Acc:MGI:1920951]	+	gene	overlapping	0	25.7576	56.25	50.8547	32.7778	25	13.4716	24.0741	18.0556
Chr9:70572756-70583958	9	70572756	70583958		Sltm	ENSMUSG00000032212	SAFB-like, transcription modulator [Source:MGI Symbol;Acc:MGI:1913910]	+	gene	overlapping	0	35.7724	32.3413	32.2222	27.8333	27.2727	14.9351	20.6897	24.3671
Chr9:80960334-80983831	9	80960334	80983831		null					Not found	0	22.7273	15.8915	9.78261	26.3636	10.9091	4.91667	5.64516	10
Chr9:88749670-88756174	9	88749670	88756174		null					Not found	0	8.82353	51.3021	30.9524	36.1842	1.6129	22.973	22.549	12.5714
Chr9:89316893-89334147	9	89316893	89334147		null					Not found	0	17.4479	23.4722	18.5792	39.4977	15	5.86885	12.037	17.9688
Chr9:92740687-92748456	9	92740687	92748456		null					Not found	0	28.8194	29.6296	16.6667	38.0631	15.9483	17.5439	12.5	12.2807
Chr9:95533883-95542775	9	95533883	95542775		null					Not found	0	23.6667	24.7312	16.6667	29.0278	18.0952	6.26984	15.0901	12.5
Chr9:105164285-105175755	9	105164285	105175755		Nek11	ENSMUSG00000035032	NIMA (never in mitosis gene a)-related expressed kinase 11 [Source:MGI Symbol;Acc:MGI:2442276]	-	gene	overlapping	0	16.3793	26.9048	10.7843	16.4384	4.34783	5.4371	8.3871	10.1515
Chr9:105625858-105635188	9	105625858	105635188		null					Not found	0	30.7345	53.1746	14.8148	28.3704	20.7911	12.8016	27.086	26.1905
Chr9:108369337-108376652	9	108369337	108376652		Usp4	ENSMUSG00000032612	ubiquitin specific peptidase 4 (proto-oncogene) [Source:MGI Symbol;Acc:MGI:98905]	+	gene	overlapping	0	47.5873	39.8746	32.2581	42.3851	29.5181	18.5993	31.2222	37.8788
Chr9:120681320-120688277	9	120681320	120688277		null					Not found	0	28.0193	25.4098	13.6243	26.3285	18.3333	6.2037	11.3725	5.80357
Chr9:124371980-124384155	9	124371980	124384155		null					Not found	0	32.8042	37.3333	36.6319	31.0345	22.2222	7.95455	27.9412	27.2642
Chr10:10047974-10064579	10	10047974	10064579		null					Not found	0	21.0256	17.8571	9.67742	17.3913	7.40741	2.14286	9.16667	4.09357
Chr10:10419423-10435718	10	10419423	10435718		9130014G24Rik	ENSMUSG00000050994	RIKEN cDNA 9130014G24 gene [Source:MGI Symbol;Acc:MGI:3605549]	-	gene	overlapping	0	16.8033	29.4643	18.6274	22.8856	16.2202	3.37838	5.64972	6.25
Chr10:14645701-14651832	10	14645701	14651832		null					Not found	0	33.3333	37.6068	47.8261	43.7853	6.25	18.5484	30.719	26.4368
Chr10:15274562-15293550	10	15274562	15293550		null					Not found	0	16.4062	34.6154	13.4615	21.0145	10.5442	6.45161	12.4183	8
Chr10:15379416-15395034	10	15379416	15395034		null					Not found	0	37.8738	31.8422	8.92857	10.6667	12.8571	10.878	4.95627	5.17241
Chr10:29233486-29247947	10	29233486	29247947		null					Not found	0	38.4354	49.2308	27.1739	25	28.3333	19.1667	13.3333	30.226
Chr10:32928946-32938662	10	32928946	32938662		null					Not found	0	34.5238	50.8547	41.6667	14.2308	16.129	21.2963	7.6087	23.1707
Chr10:35408682-35437534	10	35408682	35437534		null					Not found	0	29.5775	22.6667	24.4444	23.6742	15.8333	5.69106	2.85714	5.36723
Chr10:46544086-46550807	10	46544086	46550807		null					Not found	0	35.8706	41.954	34.359	35.3909	20	13.8889	26.4981	20.4545
Chr10:48366582-48388444	10	48366582	48388444		null					Not found	0	20	22.8261	23.7374	23.5294	11.2903	1.31579	13.7931	8.33333
Chr10:48924473-48947844	10	48924473	48947844		null					Not found	0	15.3061	21.7949	25	17.2956	2.27273	6.94444	7.01754	11.3095
Chr10:50308998-50332119	10	50308998	50332119		null					Not found	0	14.5833	17.0699	22.1154	16.2602	3.66667	9.39922	10.7456	6.01093
Chr10:52549644-52559450	10	52549644	52559450		null					Not found	0	26.9345	32.5581	22.3333	23.9766	22.3164	10.0575	10.9204	14.9123
Chr10:54593331-54615335	10	54593331	54615335		null					Not found	0	24.0179	15.2778	2.77778	23.7654	3.0303	1.02041	10.8631	10.8844
Chr10:70613422-70626146	10	70613422	70626146		Phyhipl	ENSMUSG00000037747	phytanoyl-CoA hydroxylase interacting protein-like [Source:MGI Symbol;Acc:MGI:1918161]	-	gene	overlapping	0	27.451	32.8502	23.5849	30.0568	11.6987	18.4959	17.4731	16.4062
Chr10:71512306-71522436	10	71512306	71522436		null					Not found	0	43.7037	37.5	35.6209	29.8423	23.3333	12.2363	17.2886	30.4094
Chr10:71573622-71584135	10	71573622	71584135		null					Not found	0	27.7778	34.8485	36.2745	35.8156	16.2698	17.6282	10.2564	8.33333
Chr10:71631291-71645101	10	71631291	71645101		null					Not found	0	23.6339	31.25	32.4219	27.7174	31.5789	8.10811	17.6471	14.2276
Chr10:73994844-74014046	10	73994844	74014046		Pcdh15	ENSMUSG00000052613	protocadherin 15 [Source:MGI Symbol;Acc:MGI:1891428]	+	gene	overlapping	0	24.6914	16.6667	19.1489	20.9459	5.34591	7.97101	9.18367	14.3333
Chr10:74110649-74129000	10	74110649	74129000		Pcdh15	ENSMUSG00000052613	protocadherin 15 [Source:MGI Symbol;Acc:MGI:1891428]	+	gene	overlapping	0	13.1944	25.3731	32.6531	32.8125	11.7188	5.65476	18.3824	17.6802
Chr10:78820733-78829357	10	78820733	78829357		null					Not found	0	12.2807	41.6667	36.3636	34.4444	18.1818	1.85185	0	5.12821
Chr10:83414492-83418502	10	83414492	83418502		null					Not found	0	42.9204	61.2689	62.987	57.7441	43.3712	39.2747	41.1232	52.2917
Chr10:95930196-95940749	10	95930196	95940749		Eea1	ENSMUSG00000036499	early endosome antigen 1 [Source:MGI Symbol;Acc:MGI:2442192]	+	gene	overlapping	0	15.2427	23.8043	29.3651	20.7532	12.6126	15.1258	8.98876	11.2245
Chr10:97656097-97670122	10	97656097	97670122		Epyc	ENSMUSG00000019936	epiphycan [Source:MGI Symbol;Acc:MGI:107942]	+	gene	overlapping	0	22.1461	37.9943	44.6429	18.5526	26.0802	10.4167	15.5844	10.7143
Chr10:100161733-100177490	10	100161733	100177490		null					Not found	0	18.0303	29.7386	22.1154	38.5572	17	15.6716	18.75	11.75
Chr10:103706654-103722857	10	103706654	103722857		null					Not found	0	29.1667	20.1333	27.044	15.4412	7	7.54505	8.18453	16.0256
Chr10:105872502-105883632	10	105872502	105883632		null					Not found	0	24.4131	37.234	13.6986	37.1698	20.9677	6.70996	20.6897	17.8431
Chr10:106154390-106168831	10	106154390	106168831		null					Not found	0	25.155	22.8175	27.027	36.8774	17.9688	12.9213	14.0449	17.8241
Chr10:110782280-110786574	10	110782280	110786574		E2f7	ENSMUSG00000020185	E2F transcription factor 7 [Source:MGI Symbol;Acc:MGI:1289147]	+	gene	overlapping	0	38.8889	48.318	36.4865	39.1667	25	25.4975	31.8981	35.4785
Chr10:119340761-119348122	10	119340761	119348122		null					Not found	0	26.7544	28.3133	29.4118	38.4921	25	16.0897	24.5614	11.8217
Chr10:122114654-122121750	10	122114654	122121750		null					Not found	0	16.9928	30.0687	14.881	38.9159	11.9101	16.0112	17.3246	15.3376
Chr10:124458929-124468916	10	124458929	124468916		null					Not found	0	37.037	52.2727	37.7778	11.9048	10.2041	15.1515	21.5054	22.2826
Chr10:130564576-130570024	10	130564576	130570024		null					Not found	0	42.5	52.0417	50	56.5891	15.2174	41.6667	37.5	27.193
Chr11:7904721-7920909	11	7904721	7920909		null					Not found	0	25	28.169	27.451	34.8333	16.3265	7.76836	26.6169	17.2876
Chr11:8338667-8351392	11	8338667	8351392		null					Not found	0	23.5185	30.144	22.4026	31.6667	25	7.97491	16.1172	11.413
Chr11:9886381-9890078	11	9886381	9890078		null					Not found	0	34.8788	53.8288	27.9221	36.6827	30.3191	18.75	25.4125	19.0625
Chr11:10040651-10068698	11	10040651	10068698		null					Not found	0	8.52713	15.8537	9.52381	19.1057	1.6129	7.69231	0	2.5
Chr11:10443461-10449466	11	10443461	10449466		null					Not found	0	31.3426	43.9286	45.7447	42.4657	34.2949	12.3188	25.6731	33.6478
Chr11:10625978-10642989	11	10625978	10642989		null					Not found	0	22.6667	38.2883	19.7674	25.2308	6.12245	17.2708	12.5604	13.6667
Chr11:13382326-13394202	11	13382326	13394202		null					Not found	0	42.3469	19.3548	32.6531	57.4359	24.2857	13.6364	19.7674	26.6667
Chr11:13859196-13873876	11	13859196	13873876		null					Not found	0	23.1481	27.1739	32.8571	26.9231	11.1111	7.04225	5.44872	13.3333
Chr11:14439653-14448183	11	14439653	14448183		null					Not found	0	34.6939	32.7684	29.5455	33.3333	15.8192	20.4861	20.6897	26.6667
Chr11:17552086-17569159	11	17552086	17569159		null					Not found	0	24.5238	42.1875	33.5821	25.6173	16.0819	7.79221	14.8402	17.7778
Chr11:17646369-17664917	11	17646369	17664917		null					Not found	0	16.7797	17.9487	29.6875	22.8571	17.4242	11.6197	5.71429	8.84615
Chr11:18192774-18209306	11	18192774	18209306		null					Not found	0	19.4444	27.459	22	23.7705	8.33333	17.2535	10.1695	3.0303
Chr11:25078669-25101700	11	25078669	25101700		null					Not found	0	18.8596	21.3964	13.7427	23.8584	13.1944	4.16667	6.62393	11.612
Chr11:34230340-34238826	11	34230340	34238826		Dock2	ENSMUSG00000020143	dedicator of cyto-kinesis 2 [Source:MGI Symbol;Acc:MGI:2149010]	-	gene	overlapping	0	18.0952	28.2864	34.204	20.7532	13.0435	11.9792	14.1667	15.873
Chr11:41915228-41933581	11	41915228	41933581		A230004M16Rik	ENSMUSG00000087306	RIKEN cDNA A230004M16 gene [Source:MGI Symbol;Acc:MGI:2445050]	+	gene	overlapping	0	9.1195	20.977	16.1765	24.7222	10.5263	2.85714	5.24691	7.44681
Chr11:42150841-42167706	11	42150841	42167706		Gabra1	ENSMUSG00000010803	gamma-aminobutyric acid (GABA) A receptor, subunit alpha 1 [Source:MGI Symbol;Acc:MGI:95613]	-	gene	overlapping	0	8.51064	30.9	23.2143	33.1081	16.2602	6.04167	6	13.7255
Chr11:44429143-44440887	11	44429143	44440887		null					Not found	0	19.186	34.6154	26.875	24.7312	10.4839	14.8485	17.284	13.6054
Chr11:47419992-47422660	11	47419992	47422660		Sgcd	ENSMUSG00000020354	sarcoglycan, delta (dystrophin-associated glycoprotein) [Source:MGI Symbol;Acc:MGI:1346525]	-	gene	overlapping	0	39.4309	60.8108	50.6173	40.6944	27.2727	27.0833	33.3333	43.8095
Chr11:92589317-92595250	11	92589317	92595250		null					Not found	0	35.7843	59.2593	25	53.125	13.6364	25.2976	22.8604	33.3333
Chr11:106631496-106638142	11	106631496	106638142		null					Not found	0	37.3762	33.2576	26.2195	40.6129	22.4359	15.1901	26.4264	31.0877
Chr11:107945646-107953248	11	107945646	107953248		Prkca	ENSMUSG00000050965	protein kinase C, alpha [Source:MGI Symbol;Acc:MGI:97595]	-	gene	overlapping	0	21.4067	26.8627	20.9459	39.8058	15.2968	11.6667	21.3225	19.9275
Chr11:114974665-114983453	11	114974665	114983453		Cd300ld	ENSMUSG00000034641	CD300 molecule-like family member d [Source:MGI Symbol;Acc:MGI:2442358]	-	gene	overlapping	0	37.6582	48.8095	31.4972	48.5514	28.8462	20.2811	24.2886	28.9683
Chr12:3064185-3075096	12	3064185	3075096		null					Not found	0	26.7204	36.0697	27.7419	25.9053	18.2292	11.7932	13.1313	17.9487
Chr12:10971110-10979227	12	10971110	10979227		null					Not found	0	45.6989	58.9107	21.4286	42.7436	30.303	22.7124	40.9722	29.3478
Chr12:11656527-11668331	12	11656527	11668331		null					Not found	0	33.7571	42.5532	12.6126	31.4931	11.2403	11.2676	10.2339	19.8582
Chr12:18101391-18111948	12	18101391	18111948		null					Not found	0	32.0875	42.3759	21.6312	22.1154	32.2797	14.6953	7.71028	17.3333
Chr12:18281927-18294584	12	18281927	18294584		null					Not found	0	16.6667	39.0681	34.7953	29.9808	14.6175	17.345	19.5238	16.1458
Chr12:19781391-19793727	12	19781391	19793727		null					Not found	0	34.5679	35.1266	24.6914	31.4516	17.1171	8.6758	25.8706	20.3704
Chr12:20849222-20857570	12	20849222	20857570		null					Not found	0	33.1395	37.5	22.0657	38.8889	44.2857	10.1351	9.14634	22.7273
Chr12:21637903-21646411	12	21637903	21646411		null					Not found	0	39.9425	56.4103	29.8611	35.9903	25.3788	11.5126	32.6389	39.7541
Chr12:22031019-22043093	12	22031019	22043093		AC126045.1	ENSMUSG00000094691	No description	+	gene	overlapping	0	20.9184	38.2764	31.5315	19.8718	13.6752	22.2222	9.56284	12.5
Chr12:22774528-22783422	12	22774528	22783422		null					Not found	0	27.5862	63.0208	25.641	30.5556	2.77778	10.6481	14.1243	26.1006
Chr12:23045731-23052847	12	23045731	23052847		null					Not found	0	37.5817	48.6842	50	64.5029	41.6667	24.4681	17.3469	31.9444
Chr12:23309868-23315052	12	23309868	23315052		null					Not found	0	18.1034	17.8571	17.1875	12.7778	7.69231	5.74713	3.77358	8.69565
Chr12:33360947-33367264	12	33360947	33367264		Atxn7l1	ENSMUSG00000020564	ataxin 7-like 1 [Source:MGI Symbol;Acc:MGI:3584458]	+	gene	overlapping	0	30.0154	30	13.8554	33.4583	8.82353	14.1534	11.6517	25.8152
Chr12:38929861-38949272	12	38929861	38949272		null					Not found	0	29.1667	24.2938	15.3333	27.2727	15.3005	8.02469	12.2024	11.2069
Chr12:40989999-41007681	12	40989999	41007681		null					Not found	0	27.6316	26.8657	20.202	20.1646	15.8915	5.34979	8.33333	15.7173
Chr12:42083514-42101884	12	42083514	42101884		null					Not found	0	11.5196	36.1538	21.2264	22.1393	9	11.4583	11.6438	15.8974
Chr12:42274978-42294935	12	42274978	42294935		AC154353.1	ENSMUSG00000093214	No description	+	gene	overlapping	0	14.2308	19.2308	7.97101	19.0171	8.16327	1.5625	8.03571	2.54237
Chr12:48085072-48116024	12	48085072	48116024		null					Not found	0	18.6508	32.197	18.3673	14.4068	2.63158	5.10204	6.84524	8.65385
Chr12:49019587-49050641	12	49019587	49050641		null					Not found	0	10.7345	22.1795	13.3333	20.7729	5.95238	0	5.34591	8.73016
Chr12:49221765-49237195	12	49221765	49237195		null					Not found	0	19.6667	26.6304	18.1818	29.9435	5.55556	20.7692	4.08163	15.9574
Chr12:50329162-50342125	12	50329162	50342125		Prkd1	ENSMUSG00000002688	protein kinase D1 [Source:MGI Symbol;Acc:MGI:99879]	-	gene	overlapping	0	30.9179	38.6111	27.4691	24.2188	20.8333	13.2035	10.3535	17.9894
Chr12:50402654-50412045	12	50402654	50412045		Prkd1	ENSMUSG00000002688	protein kinase D1 [Source:MGI Symbol;Acc:MGI:99879]	-	gene	overlapping	0	25	40.7407	32.3529	33.7209	19.0476	7.26496	7.29167	5.88235
Chr12:50775813-50789580	12	50775813	50789580		null					Not found	0	30.3571	38.7255	17.2414	24.5935	19.9275	5	20.5882	10.7143
Chr12:51795498-51805573	12	51795498	51805573		Hectd1	ENSMUSG00000035247	HECT domain containing 1 [Source:MGI Symbol;Acc:MGI:2384768]	-	gene	overlapping	0	28.6932	36.9608	37.3418	33.2959	31.8565	18.3539	19.0329	19.5652
Chr12:54506672-54515342	12	54506672	54515342		null					Not found	0	24.2714	28.3333	23.0099	31.699	17.5	19.0104	17.0455	11.7384
Chr12:55543097-55553707	12	55543097	55553707		null					Not found	0	31.2298	41.7687	12.5	37.2852	23.8095	16.3889	14.3882	23.3333
Chr12:63277095-63290618	12	63277095	63290618		null					Not found	0	31.9149	46.1538	8.97436	38.8462	24.2424	0	16.0494	29.6875
Chr12:67835586-67843851	12	67835586	67843851		null					Not found	0	42.3809	71.4286	40.1478	52.1368	26.9231	33.9744	28.6765	50
Chr12:68956555-68970087	12	68956555	68970087		null					Not found	0	14.7891	31.25	2.77778	26.2821	0	4.44444	7.14286	9.78495
Chr12:82734380-82742288	12	82734380	82742288		Rgs6	ENSMUSG00000021219	regulator of G-protein signaling 6 [Source:MGI Symbol;Acc:MGI:1354730]	+	gene	overlapping	0	16.4141	31.5476	24.7475	18.8356	16.0256	4.66667	4.34783	14.1975
Chr12:85118557-85126640	12	85118557	85126640		Dlst	ENSMUSG00000004789	dihydrolipoamide S-succinyltransferase (E2 component of 2-oxo-glutarate complex) [Source:MGI Symbol;Acc:MGI:1926170]	+	gene	overlapping	0	36.7371	36.5385	33.125	18.8438	25.2747	14.3333	18.3934	26.5677
Chr12:93309291-93322166	12	93309291	93322166		null					Not found	0	8.07692	31.807	37.931	19.3027	8.92064	7.52688	9.30736	18.0745
Chr12:96818404-96839402	12	96818404	96839402		null					Not found	0	9.04255	28.1818	18.2313	34.6774	16.6667	7.32759	12.6389	6.97674
Chr12:96839485-96848123	12	96839485	96848123		null					Not found	0	36.1111	43.8095	32.4074	6.77083	8.69565	19.3694	12.9545	10.5263
Chr12:108251627-108256138	12	108251627	108256138		Ccdc85c	ENSMUSG00000084883	coiled-coil domain containing 85C [Source:MGI Symbol;Acc:MGI:3644008]	-	gene	overlapping	0	36.0084	23.4343	24.359	30.8252	15.2299	12.9861	19.1909	19.9275
Chr12:109820524-109825147	12	109820524	109825147		null					Not found	0	42.5926	43.9394	44.1176	50.3145	37.9386	27.7778	40.4255	29.2484
Chr12:117873968-117881868	12	117873968	117881868		Cdca7l	ENSMUSG00000021175	cell division cycle associated 7 like [Source:MGI Symbol;Acc:MGI:2384982]	+	gene	overlapping	0	26.006	34.0143	34.2803	28.8624	31.8627	12.0871	23.7821	13.9676
Chr12:119552920-119566082	12	119552920	119566082		null					Not found	0	27.1752	25.0538	28.5065	32.9853	18.2353	11.0791	14.1707	27.8538
Chr13:3428927-3433349	13	3428927	3433349		null					Not found	0	37.8841	34.2014	40.5983	48.4359	27.2059	20.7018	24.4118	37.2727
Chr13:5457492-5475881	13	5457492	5475881		null					Not found	0	29.7436	33.1633	11.2903	30.914	11.2245	6.49718	16.9231	17.284
Chr13:7600280-7607064	13	7600280	7607064		null					Not found	0	30.0694	24.8039	36.2745	45.082	11.3636	12.0076	17.3524	25.8
Chr13:14780856-14796702	13	14780856	14796702		null					Not found	0	25.5051	27.0408	18.3673	22.3958	11.2245	13.6546	16.4103	4.11392
Chr13:14855002-14861246	13	14855002	14861246		null					Not found	0	46.5753	41.0714	50.8929	48.4426	33.8798	23.1159	27.1605	37.4359
Chr13:15963966-15974557	13	15963966	15974557		null					Not found	0	22.7011	31.0458	25	25.4902	6.66667	9.25926	11.1742	9.72222
Chr13:18999023-19002942	13	18999023	19002942		Amph	ENSMUSG00000021314	amphiphysin [Source:MGI Symbol;Acc:MGI:103574]	+	gene	overlapping	0	18.75	28.8194	57.5269	51.5152	31.6667	20.3252	29.8571	16.4062
Chr13:27533487-27550756	13	27533487	27550756		null					Not found	0	35.7143	20	16.2791	32.6667	40.3509	6.80272	4.54545	7.54717
Chr13:33858827-33864379	13	33858827	33864379		null					Not found	0	35	46.1538	53.8462	52.3809	40.9091	11.7647	3.57143	13.3333
Chr13:39669364-39679418	13	39669364	39679418		null					Not found	0	11.8182	29.1667	30.7143	27.3778	9.30232	10	5	16.8403
Chr13:53949294-53956050	13	53949294	53956050		null					Not found	0	1.42857	34.375	34.8837	8.04598	10.2941	6.89103	6.41026	13.6364
Chr13:65517246-65522349	13	65517246	65522349		null					Not found	0	45.4402	40.625	9.45946	58.3081	42	19.5513	15.8333	21.6667
Chr13:65531803-65543207	13	65531803	65543207		null					Not found	0	21.2441	26.7448	35.7143	39.5102	5.94595	23.4263	23.2955	25.9804
Chr13:73925887-73936029	13	73925887	73936029		Trip13	ENSMUSG00000021569	thyroid hormone receptor interactor 13 [Source:MGI Symbol;Acc:MGI:1916966]	-	gene	overlapping	0	22.1591	33.3333	23.6715	22.3529	20.6522	7.25806	11.9919	19.1781
Chr13:77234668-77248887	13	77234668	77248887		2210408I21Rik	ENSMUSG00000071252	RIKEN cDNA 2210408I21 gene [Source:MGI Symbol;Acc:MGI:1919621]	+	gene	overlapping	0	18.8034	39.6552	20.2703	33.6478	18.2292	0	8.92857	8.82353
Chr13:78728471-78742166	13	78728471	78742166		null					Not found	0	33.0645	11.7424	29.5455	33.1197	23.0159	15.6977	8.71212	11.4035
Chr13:80834537-80854117	13	80834537	80854117		null					Not found	0	21.25	26.2411	10.1852	25.8621	13.141	1.4	9.69697	11.5385
Chr14:9435565-9450780	14	9435565	9450780		null					Not found	0	14.8571	22.77	18.7879	15.1341	9.83606	5.65543	5	10.8333
Chr14:11461111-11469262	14	11461111	11469262		null					Not found	0	31.8452	48.2759	51.8519	43.1727	35.2273	20.1149	18.0108	24.5614
Chr14:15962635-15990170	14	15962635	15990170		null					Not found	0	40.4412	24.6212	26.5152	26.5625	27.1264	12.6736	4.87805	13.1783
Chr14:17210144-17231069	14	17210144	17231069		null					Not found	0	17.4074	29.4574	30.6122	28.2738	10	15.5172	6.86275	15.0794
Chr14:18072258-18085736	14	18072258	18085736		null					Not found	0	26.6667	33.3333	35.9756	33.3333	14.0625	13.0952	18.7075	19.5238
Chr14:23526603-23535262	14	23526603	23535262		Kcnma1	ENSMUSG00000063142	potassium large conductance calcium-activated channel, subfamily M, alpha member 1 [Source:MGI Symbol;Acc:MGI:99923]	-	gene	overlapping	0	19.1123	28.2941	27.399	37.9252	18.75	12.5468	19.7189	21.2963
Chr14:23535285-23539845	14	23535285	23539845		Kcnma1	ENSMUSG00000063142	potassium large conductance calcium-activated channel, subfamily M, alpha member 1 [Source:MGI Symbol;Acc:MGI:99923]	-	gene	overlapping	0	32.4074	63.5417	25.8621	52.459	32.3529	15.5738	37.1795	24.1379
Chr14:29765302-29771082	14	29765302	29771082		null					Not found	0	37.5406	45	45.4023	42.5556	37.6667	31.6993	28.3046	28.7234
Chr14:32402058-32413781	14	32402058	32413781		Chat	ENSMUSG00000021919	choline acetyltransferase [Source:MGI Symbol;Acc:MGI:88392]	-	gene	overlapping	0	15.4281	18.7037	16.0394	29.0061	15.7778	7.12251	4.87589	9.26523
Chr14:36068610-36081203	14	36068610	36081203		null					Not found	0	26.6204	37.9386	35.7143	29.8502	15.6085	19.2982	30.226	21.9565
Chr14:40129669-40132707	14	40129669	40132707		null					Not found	0	36.1111	55.2846	28.5714	48.2955	18.9189	18.9542	25.8333	23.7654
Chr14:41425139-41434951	14	41425139	41434951		null					Not found	0	11.5385	35.4167	6.57895	21.4286	6.25	4	4.34783	2.17391
Chr14:42721301-42738048	14	42721301	42738048		null					Not found	0	47.8261	47.6191	25	49.5238	6.66667	39.7143	25.3876	0
Chr14:71398039-71413260	14	71398039	71413260		null					Not found	0	34.8333	29.4118	14.6552	29.3785	16.2879	7.34463	9.30232	16.0417
Chr14:71797607-71803835	14	71797607	71803835		null					Not found	0	15.3333	21.875	31.8841	42.4419	12	14.8649	23.7374	6.94444
Chr14:82363943-82375715	14	82363943	82375715		null					Not found	0	21.3768	38.7097	24.2667	36.9565	5.71429	14.5833	22.2222	15.1786
Chr14:82834094-82853956	14	82834094	82853956		null					Not found	0	22	33.3333	26.087	42.2414	17.8571	16.129	6	11.3636
Chr14:83165212-83186559	14	83165212	83186559		null					Not found	0	22.3214	28.0702	22.1698	19.6517	13.3333	1.51515	11.2727	9.9359
Chr14:84996530-85005573	14	84996530	85005573		null					Not found	0	31.9149	45.3488	27.4074	39.1813	20.5128	12.1693	33.3333	37.7778
Chr14:85895851-85914242	14	85895851	85914242		null					Not found	0	13.2653	23.3696	16.6667	33.4667	14.8148	8.19672	7.97101	8.71212
Chr14:89584172-89602032	14	89584172	89602032		null					Not found	0	23.0994	36.4035	30	19.3452	8.69565	17.2414	23.2143	12.381
Chr14:92040846-92051747	14	92040846	92051747		null					Not found	0	22.973	60	33.3333	52.6316	17.6471	12.5	17.2414	23.2143
Chr14:94532999-94557113	14	94532999	94557113		null					Not found	0	22.549	20	4.41176	14.8936	7.40741	5.55556	0	3.19149
Chr14:102138173-102146631	14	102138173	102146631		null					Not found	0	26.1261	39.0805	18.018	41.1111	0	5.56818	20.8333	17.6768
Chr14:104007289-104024405	14	104007289	104024405		null					Not found	0	12.6068	23.3871	18.8889	29.2735	10.7143	3.40136	3.0303	13.8889
Chr14:108400260-108422605	14	108400260	108422605		null					Not found	0	14	17.5676	22.093	22.6415	12.963	2.08333	7.95455	6.52174
Chr14:111907621-111924756	14	111907621	111924756		null					Not found	0	25.7937	12.5	25.9259	32.7778	15.3846	6.89655	13.6752	9.09091
Chr14:113309238-113319371	14	113309238	113319371		Tpm3-rs7	ENSMUSG00000058126	tropomyosin 3, related sequence 7 [Source:MGI Symbol;Acc:MGI:99705]	+	gene	overlapping	0	14.4231	15.9091	18.75	25	0	0.666667	16.9811	9.93151
Chr14:113586050-113607874	14	113586050	113607874		null					Not found	0	28.3019	26.3158	23.9316	24.9708	11.1111	7.7381	6.94444	24.2424
Chr14:115723633-115743959	14	115723633	115743959		Gpc5	ENSMUSG00000022112	glypican 5 [Source:MGI Symbol;Acc:MGI:1194894]	+	gene	overlapping	0	11.9565	17.9245	20.1087	27.6786	5.12821	11.1111	7.87037	5.37634
Chr14:116256341-116273144	14	116256341	116273144		Gpc5	ENSMUSG00000022112	glypican 5 [Source:MGI Symbol;Acc:MGI:1194894]	+	gene	overlapping	0	15.4412	39.3229	14.8148	24.7436	6.25	1.92308	18.0791	16.5064
Chr14:120733257-120746622	14	120733257	120746622		null					Not found	0	13.6111	21.2366	18.9655	21.9807	15.3005	8.22511	0.909091	7.69231
Chr14:122766811-122777134	14	122766811	122777134		Pcca	ENSMUSG00000041650	propionyl-Coenzyme A carboxylase, alpha polypeptide [Source:MGI Symbol;Acc:MGI:97499]	+	gene	overlapping	0	31.7241	53.7681	12.3016	34.3333	9.44444	20.8333	9.52381	23.9899
Chr14:123792613-123806348	14	123792613	123806348		Itgbl1	ENSMUSG00000032925	integrin, beta-like 1 [Source:MGI Symbol;Acc:MGI:2443439]	+	gene	overlapping	0	28.5185	35.9848	38.2353	29.878	11.4286	21.0813	12.7315	11.4286
Chr14:124380251-124400384	14	124380251	124400384		Fgf14	ENSMUSG00000025551	fibroblast growth factor 14 [Source:MGI Symbol;Acc:MGI:109189]	-	gene	overlapping	0	15.0538	21.0586	23.2704	26.5244	8.77193	11.039	14.1414	11.8519
Chr15:9099985-9106197	15	9099985	9106197		1110020G09Rik	ENSMUSG00000022253	RIKEN cDNA 1110020G09 gene [Source:MGI Symbol;Acc:MGI:1915896]	+	gene	overlapping	0	26.6832	28.695	36.9048	26.9965	23.4656	15.1347	21.1579	14.7358
Chr15:16571283-16590003	15	16571283	16590003		null					Not found	0	16.0256	18.9542	17.1296	22.1519	10.3448	7.10784	8.75706	3.78788
Chr15:16843414-16859692	15	16843414	16859692		Cdh9	ENSMUSG00000025370	cadherin 9 [Source:MGI Symbol;Acc:MGI:107433]	+	gene	overlapping	0	19.2453	34.1954	15.9574	20	8.57143	11.9718	12.4113	3.84615
Chr15:17926345-17946739	15	17926345	17946739		7SK	ENSMUSG00000088133	7SK RNA [Source:RFAM;Acc:RF00100]	+	gene	overlapping	0	12.3134	18.6274	14.6341	27.957	0	2.12766	10.2151	11.2903
Chr15:18524730-18528770	15	18524730	18528770		null					Not found	0	54.1667	46.4286	25	55.2632	21.1538	10.8108	18.6046	18.5185
Chr15:19094671-19110435	15	19094671	19110435		null					Not found	0	17.6871	37	18.3007	14.8387	11.9048	3.125	7.45614	14.7287
Chr15:19678982-19683932	15	19678982	19683932		null					Not found	0	32.3563	27.6423	55.2632	51.9608	38.4058	13.4921	8.03571	20.5882
Chr15:20156530-20164695	15	20156530	20164695		null					Not found	0	56.25	55.4301	21.4286	46.5447	20.5882	23.9583	26.8519	0
Chr15:21855779-21862097	15	21855779	21862097		null					Not found	0	29.4118	29.246	30.9091	34.75	23.1183	10.6667	9.92509	27.3551
Chr15:22050616-22069342	15	22050616	22069342		null					Not found	0	29.7619	45.0521	18.8679	58.0357	18.6046	19.6759	29.1667	26.8421
Chr15:23958730-23967728	15	23958730	23967728		null					Not found	0	34.9057	45	29.6875	47.9167	30.2632	23.9583	25.4386	22.807
Chr15:26130657-26153180	15	26130657	26153180		null					Not found	0	11.875	14.8889	17.9012	30.0366	9.88701	7.22892	8.75	6.66667
Chr15:32779143-32786308	15	32779143	32786308		null					Not found	0	29.7222	14.6341	21.875	23.2143	18.4783	6.52174	3.27869	3.75
Chr15:33883755-33895334	15	33883755	33895334		null					Not found	0	14.0693	36.1979	15.7631	17.4883	10.0694	14.1667	8.54978	9.65909
Chr15:45115590-45133184	15	45115590	45133184		null					Not found	0	8.75706	21.3115	5	41.6667	10.6838	3.73134	6.06061	11.9565
Chr15:46534511-46551560	15	46534511	46551560		null					Not found	0	17.5	19.391	15.5449	23.1343	8.19672	5.84795	8.69565	6.58915
Chr15:46564015-46574763	15	46564015	46574763		null					Not found	0	39.4444	39.5833	33.3333	20.045	10.5263	10	19.3548	15.2778
Chr15:49415544-49433478	15	49415544	49433478		null					Not found	0	32.8571	19.209	14.6465	25.5556	14.4444	4.31034	4.96032	8.88889
Chr15:53899251-53909864	15	53899251	53909864		Samd12	ENSMUSG00000058656	sterile alpha motif domain containing 12 [Source:MGI Symbol;Acc:MGI:2444518]	-	gene	overlapping	0	14.1577	25.6734	11.194	12.0748	4.83871	4.48113	2.15054	10.2321
Chr15:61024037-61031468	15	61024037	61031468		null					Not found	0	42.803	56.6667	18.5714	42.11	23.9899	15.4701	18.9506	32.2581
Chr15:73957359-73969131	15	73957359	73969131		null					Not found	0	19.4444	27.8841	19.1781	17.3913	13.8889	14.4958	6.69516	8.43042
Chr15:78672773-78675538	15	78672773	78675538		Elfn2	ENSMUSG00000043460	leucine rich repeat and fibronectin type III, extracellular 2 [Source:MGI Symbol;Acc:MGI:3608416]	-	gene	overlapping	0	18.8356	27.3381	18.3962	25.9554	10.9819	7.87968	14.7436	9.27835
Chr15:84892071-84898412	15	84892071	84898412		null					Not found	0	27.381	46.412	36.0759	36.2787	26.2626	14.3791	19.4182	30.2222
Chr15:91118804-91125315	15	91118804	91125315		null					Not found	0	20.8333	46.9048	9.09091	40.625	29.5455	10.5263	10.5263	4.7619
Chr15:92111027-92128791	15	92111027	92128791		Cntn1	ENSMUSG00000055022	contactin 1 [Source:MGI Symbol;Acc:MGI:105980]	+	gene	overlapping	0	13.0556	35.8466	19.5035	23.2323	9.22619	8.70647	13.1313	14.1509
Chr15:94013791-94025076	15	94013791	94025076		null					Not found	0	20.1667	32.8889	17.7489	17.674	10.2941	12.2642	12.7033	12.5992
Chr15:95093096-95101416	15	95093096	95101416		Tmem117	ENSMUSG00000063296	transmembrane protein 117 [Source:MGI Symbol;Acc:MGI:2444580]	+	gene	overlapping	0	22.1429	32.1615	26.8987	39.7619	15.6863	11.2637	7.277	18.1429
Chr15:100399458-100403543	15	100399458	100403543		Slc11a2	ENSMUSG00000023030	solute carrier family 11 (proton-coupled divalent metal ion transporters), member 2 [Source:MGI Symbol;Acc:MGI:1345279]	-	gene	overlapping	0	28.5739	37.4348	34.5745	23.7745	18.3333	24.0847	19.5864	20.9259
Chr16:3419830-3431310	16	3419830	3431310		null					Not found	0	31.7829	39.8551	35.9127	40.4321	28.5088	13.0952	14.6341	25
Chr16:5633370-5641403	16	5633370	5641403		null					Not found	0	9.72222	51.8817	10.8696	29.5918	10	7.37705	8.13333	17.2414
Chr16:19202953-19215822	16	19202953	19215822		null					Not found	0	32.1596	26.0417	30.137	32.2917	18.4211	9.93266	9.375	14.0625
Chr16:19403323-19414508	16	19403323	19414508		Olfr165	ENSMUSG00000050158	olfactory receptor 165 [Source:MGI Symbol;Acc:MGI:3029999]	-	gene	overlapping	0	12.5	21.6981	24.4048	28.8333	5.88235	11.5942	8.09524	7.26496
Chr16:41288930-41312842	16	41288930	41312842		null					Not found	0	10	12.6543	7.01754	28.9744	2.5641	1.78571	7.77778	5.26316
Chr16:45051315-45061754	16	45051315	45061754		null					Not found	0	25	26.1905	23.8095	43.5764	14.5161	6.86275	10	5.55556
Chr16:50193606-50203656	16	50193606	50203656		Bbx	ENSMUSG00000022641	bobby sox homolog (Drosophila) [Source:MGI Symbol;Acc:MGI:1917758]	-	gene	overlapping	0	27.2414	39.272	31.7633	24	12.5731	21.2745	13.0658	28.1863
Chr16:56588786-56602229	16	56588786	56602229		Abi3bp	ENSMUSG00000035258	ABI gene family, member 3 (NESH) binding protein [Source:MGI Symbol;Acc:MGI:2444583]	+	gene	overlapping	0	13.8889	27.3333	15.7895	20.6667	5.31915	5.45977	10	8.33333
Chr16:57965619-57977704	16	57965619	57977704		null					Not found	0	25.1667	33.75	20	34.0278	21.7391	6.97674	12.1622	5.14706
Chr16:58304269-58314312	16	58304269	58314312		null					Not found	0	10.5319	40.1695	3.57143	27.459	4.54545	12.9902	11.7021	4.7619
Chr16:59351949-59356550	16	59351949	59356550		null					Not found	0	24.359	18.5606	58.3333	28.0142	23.0769	1.23457	30.7692	4.54545
Chr16:61256476-61258872	16	61256476	61258872		null					Not found	0	41.4729	33.3333	75	45.9016	54.1333	24.6094	24.5763	28
Chr16:64477000-64490269	16	64477000	64490269		Csnka2ip	ENSMUSG00000068167	casein kinase 2, alpha prime interacting protein [Source:MGI Symbol;Acc:MGI:2676295]	-	gene	overlapping	0	31.1667	22.5146	12.037	27.8125	15.1163	13.9286	11.1111	10.8333
Chr16:64954784-64964966	16	64954784	64964966		Htr1f	ENSMUSG00000050783	5-hydroxytryptamine (serotonin) receptor 1F [Source:MGI Symbol;Acc:MGI:99842]	-	gene	overlapping	0	24.3961	30.4598	10.7345	31.25	14.9194	8.07692	4.16667	8.92857
Chr16:68623169-68626906	16	68623169	68626906		null					Not found	0	16.6667	31.9444	48.2222	41.3333	33.3333	19.8113	17	21.3889
Chr16:73052894-73064721	16	73052894	73064721		null					Not found	0	17.3868	28.1385	18.0556	17.8241	16.6667	3.29457	9.60317	11.3095
Chr16:73131845-73143483	16	73131845	73143483		null					Not found	0	27.5463	30.8219	20.5051	36.1842	20.4403	6.25	21.1111	15.8602
Chr16:77922195-77936021	16	77922195	77936021		null					Not found	0	7.52032	30.6306	22.7778	24.1975	18.5897	2.30496	1.53061	17.0732
Chr16:78445814-78448998	16	78445814	78448998		null					Not found	0	44.9405	44.0625	28.7037	64.3557	13.3333	5.6	26.3158	48.5294
Chr16:80271130-80288732	16	80271130	80288732		null					Not found	0	20	19.5238	28.4091	26.7442	5	3.125	5.40541	20.1149
Chr16:82720679-82727617	16	82720679	82727617		null					Not found	0	23.913	51.5152	47.4359	37.7778	21.875	13.3333	20.614	22.043
Chr16:89157652-89166414	16	89157652	89166414		Gm9789	ENSMUSG00000044227	predicted gene 9789 [Source:MGI Symbol;Acc:MGI:3642043]	+	gene	overlapping	0	48.4127	44.2029	30.7692	51.5873	22.2222	19.0476	28.3333	16.6667
Chr17:11288214-11298967	17	11288214	11298967		Park2	ENSMUSG00000023826	Parkinson disease (autosomal recessive, juvenile) 2, parkin [Source:MGI Symbol;Acc:MGI:1355296]	+	gene	overlapping	0	30.1418	31.7073	29.6296	39.9123	10.6383	8.77193	10.7407	26.6667
Chr17:14074689-14078395	17	14074689	14078395		null					Not found	0	32.2222	32.0513	9.52381	61.748	33.3333	11.25	13.0342	11.4198
Chr17:17502918-17506348	17	17502918	17506348		null					Not found	0	33.0884	59.5745	30.2721	51.5351	8.33333	11	35.7778	36.2069
Chr17:18386839-18389331	17	18386839	18389331		null					Not found	0	51.6975	47.1429	29.0323	50.8621	33.3333	4.72973	20	29.4643
Chr17:19635968-19646737	17	19635968	19646737		null					Not found	0	32.1429	12.1951	20.2614	30.8108	20.904	4.22222	15.3846	14.0957
Chr17:22442032-22466119	17	22442032	22466119		Zfp946	ENSMUSG00000071266	zinc finger protein 946 [Source:MGI Symbol;Acc:MGI:1921399]	+	gene	overlapping	0	24.8611	17.6329	29.6569	33.9606	20.4955	13.0631	16.6667	14.3519
Chr17:22466136-22473292	17	22466136	22473292		null					Not found	0	26.2821	29.3939	18.6782	12.3672	6.52174	10.2273	6.56566	12.8535
Chr17:34719018-34726287	17	34719018	34726287		Tnxb	ENSMUSG00000033327	tenascin XB [Source:MGI Symbol;Acc:MGI:1932137]	+	gene	overlapping	0	14.6586	29.3699	21.2963	30.0358	12.0219	14.7674	10.1326	5.02283
Chr17:36627449-36642123	17	36627449	36642123		H2-M9	ENSMUSG00000067201	histocompatibility 2, M region locus 9 [Source:MGI Symbol;Acc:MGI:1276570]	-	gene	overlapping	0	28.744	27.1144	18.6728	25.9494	14.9123	7.20721	13.8889	17.1362
Chr17:38838367-38848917	17	38838367	38848917		null					Not found	0	20.5238	29.4271	22.956	37.1528	16.1765	15.4167	9.09091	16.7969
Chr17:40463031-40478568	17	40463031	40478568		null					Not found	0	17	22.5	33.3333	20.7071	12.5	4	5.76923	1.23457
Chr17:46364258-46374001	17	46364258	46374001		null					Not found	0	21.0215	22.1311	21.9807	40.3175	17.6471	9.55882	14.4872	21.9858
Chr17:54999036-55019965	17	54999036	55019965		null					Not found	0	19.5402	22.2222	22.4359	24.7126	6.02837	7.86458	14.1195	17.7778
Chr17:55586748-55602431	17	55586748	55602431		Vmn2r118	ENSMUSG00000091504	vomeronasal 2, receptor 118 [Source:MGI Symbol;Acc:MGI:3761695]	-	gene	overlapping	0	10.2941	28.5714	19.2308	34.6667	20.5882	5.18519	8.53659	8.85417
Chr17:57716978-57733349	17	57716978	57733349		null					Not found	0	7.14286	35.8156	21.4286	20.2778	10.8108	0.961538	1.51515	15
Chr17:58518827-58537005	17	58518827	58537005		null					Not found	0	28.1944	24.1935	11.1111	25.1366	8.33333	9.01639	14.9718	8.33333
Chr17:59043565-59046397	17	59043565	59046397		null					Not found	0	42.8295	57.4786	26.6667	50.8333	20.5882	26.0163	28.7879	31.25
Chr17:60308528-60311431	17	60308528	60311431		null					Not found	0	70	50.8799	62.5	79.4444	45.8333	17.8175	39.1026	35.0877
Chr17:65149017-65158440	17	65149017	65158440		null					Not found	0	38.8889	52.3809	26.3441	35.2381	33.3333	17.4419	11.25	14.7619
Chr17:66170861-66177130	17	66170861	66177130		null					Not found	0	38.8316	39.7436	30.0439	43.1373	23.9247	21.3602	25.3382	27.1505
Chr17:90821598-90843959	17	90821598	90843959		Nrxn1	ENSMUSG00000024109	neurexin I [Source:MGI Symbol;Acc:MGI:1096391]	-	gene	overlapping	0	23.0769	17.0455	18.0851	18.3099	10.2151	2.23214	5.26316	8.62069
Chr17:92117335-92135196	17	92117335	92135196		null					Not found	0	20.5674	31.1966	18.0851	32.5641	9.84849	10.9375	18.6594	5.84795
Chr18:3217476-3222238	18	3217476	3222238		null					Not found	0	30.1724	50	20	39.7222	31.5789	4.16667	25.5102	26.7442
Chr18:3537475-3546491	18	3537475	3546491		null					Not found	0	35.7227	36.7655	27.7174	35.0278	27.7778	17.0952	23.1342	19.5736
Chr18:5918785-5932043	18	5918785	5932043		null					Not found	0	17.963	20.5993	26.3636	35.6522	14.3229	9.6595	17.7711	9.35743
Chr18:6351713-6354467	18	6351713	6354467		null					Not found	0	36.4407	52.1605	75.7143	67.6191	52.1739	25.375	61.8421	46.75
Chr18:6354478-6365434	18	6354478	6365434		null					Not found	0	27.5862	31.9444	29.3785	19.3089	18.9498	9.09091	12.7778	17.1569
Chr18:6857840-6865281	18	6857840	6865281		null					Not found	0	27.5641	53.9683	31.25	29.3333	21.6667	3.33333	22.5	23.5632
Chr18:13433914-13446176	18	13433914	13446176		null					Not found	0	13.9918	23.7037	14.7186	19.4984	8.06159	8.69253	5.87719	3.7037
Chr18:17456863-17466145	18	17456863	17466145		null					Not found	0	50	15.7895	6	47.9167	4	16.3121	17.5	3.1746
Chr18:17924997-17939443	18	17924997	17939443		null					Not found	0	14.8148	22.3684	11.7647	42	7.89474	18.8406	10.8824	7.29167
Chr18:22099843-22117668	18	22099843	22117668		4921528I01Rik	ENSMUSG00000024306	RIKEN cDNA 4921528I01 gene [Source:MGI Symbol;Acc:MGI:1918200]	-	gene	overlapping	0	23.1481	31.9608	14.1026	13.6364	11.9048	2.32558	6.25	11.25
Chr18:22486367-22504932	18	22486367	22504932		Asxl3	ENSMUSG00000045215	additional sex combs like 3 (Drosophila) [Source:MGI Symbol;Acc:MGI:2685175]	+	gene	overlapping	0	19.2308	33.3333	18.0328	34.9206	12.037	8.60215	16.7778	19.4915
Chr18:36827160-36833554	18	36827160	36833554		null					Not found	0	41.25	55.5426	32.6316	42.3968	27.2059	24.0702	32.4755	41.6667
Chr18:45304575-45321127	18	45304575	45321127		Kcnn2	ENSMUSG00000054477	potassium intermediate/small conductance calcium-activated channel, subfamily N, member 2 [Source:MGI Symbol;Acc:MGI:2153182]	+	gene	overlapping	0	13.3681	26.5306	9.52381	26.1438	6.97674	7.7957	12.5	5.10204
Chr18:69680333-69685324	18	69680333	69685324		Tcf4	ENSMUSG00000053477	transcription factor 4 [Source:MGI Symbol;Acc:MGI:98506]	+	gene	overlapping	0	35.2814	36.9898	22.9469	31.8627	14	12.2484	30.7843	20.2899
Chr18:71218035-71234576	18	71218035	71234576		null					Not found	0	20.8333	22.0588	14.3411	14.0523	4.25532	6.55738	10.9375	6.66667
Chr18:77200684-77209964	18	77200684	77209964		St8sia5	ENSMUSG00000025425	ST8 alpha-N-acetyl-neuraminide alpha-2,8-sialyltransferase 5 [Source:MGI Symbol;Acc:MGI:109243]	+	gene	overlapping	0	27.4691	25.8591	27.1605	29.7321	21.124	11.6542	15.2273	16.0256
Chr18:87147241-87158933	18	87147241	87158933		null					Not found	0	34.6154	39.2857	35.1852	30.2469	7.5	17.2764	18.0556	19.4444
Chr18:87953523-87965782	18	87953523	87965782		null					Not found	0	40.625	15.9226	27.5862	27.381	10.3448	1.30081	8.69565	33.75
Chr19:8284086-8296373	19	8284086	8296373		null					Not found	0	29.6667	48.8889	26.4228	50	13.75	9.80392	17.5373	24.5763
Chr19:9274787-9283550	19	9274787	9283550		Gm9750	ENSMUSG00000024658	predicted gene 9750 [Source:MGI Symbol;Acc:MGI:3642669]	+	gene	overlapping	0	16.5385	32.2034	30.5556	20.1977	7.75194	12.0915	15.0641	8.97436
Chr19:9660620-9672905	19	9660620	9672905		null					Not found	0	39.2157	50	22.8758	31.4912	32.8947	5.92949	16.0256	28.3951
Chr19:13259317-13269310	19	13259317	13269310		null					Not found	0	28.8095	42.2481	33.871	27.1739	14.9573	16.0476	21.6216	12.5
Chr19:13354547-13371371	19	13354547	13371371		Olfr1467	ENSMUSG00000049015	olfactory receptor 1467 [Source:MGI Symbol;Acc:MGI:3031301]	+	gene	overlapping	0	29.7872	27.0833	27.7778	44.697	24.4792	15	10.2564	12.2222
Chr19:14009249-14023409	19	14009249	14023409		null					Not found	0	42.6471	39.0909	26.6667	18.7811	18.8889	14.1667	10.2339	25
Chr19:49764994-49783175	19	49764994	49783175		null					Not found	0	23.4463	24.3169	33.6538	22.6027	16.6667	3.91414	9.04762	13.1313
ChrX:8758633-8768258	X	8758633	8768258		null					Not found	0	44.4444	37.1544	36.3636	29.1667	10.049	18.8021	31.0458	32.4324
ChrX:14517750-14530731	X	14517750	14530731		null					Not found	0	25.4717	33.2317	41.3462	42.5926	29.5662	22.7111	10.0427	24.5098
ChrX:15822019-15847081	X	15822019	15847081		null					Not found	0	18.8889	24.2424	11.8243	18.3983	9.87654	4.35897	10.9589	5
ChrX:17956656-17976270	X	17956656	17976270		null					Not found	0	21.0784	27.2059	23.9583	38.6473	18.7879	8.77193	12.0647	13.3333
ChrX:23144318-23160195	X	23144318	23160195		null					Not found	0	26.0417	16.0714	25.3333	37.7358	8.97436	7.59259	13.0081	15
ChrX:24476054-24488628	X	24476054	24488628		Gm5934	ENSMUSG00000084063	predicted gene 5934 [Source:MGI Symbol;Acc:MGI:3643862]	-	gene	overlapping	0	72.2222	54.3478	18.4211	29.1667	30	10	14.2857	27.2727
ChrX:26847671-26858742	X	26847671	26858742		null					Not found	0	13.6364	41.8367	38.1944	38.2353	24.1228	18.2927	9.64912	34
ChrX:34322740-34338716	X	34322740	34338716		null					Not found	0	30.7576	44.2623	35.8491	26.25	21.1502	21.0278	26.0145	19.152
ChrX:35542402-35556773	X	35542402	35556773		null					Not found	0	26.2346	31.1111	25.1208	21.3542	9.375	18.3521	9.48718	16.6667
ChrX:37180093-37190755	X	37180093	37190755		Ndufa1	ENSMUSG00000016427	NADH dehydrogenase (ubiquinone) 1 alpha subcomplex, 1 [Source:MGI Symbol;Acc:MGI:1929511]	-	gene	overlapping	0	25.8475	30.3297	21.5054	33.254	12.1795	16.3333	16.3492	19.7917
ChrX:44648590-44662978	X	44648590	44662978		null					Not found	0	39.1304	15.2778	35.7143	24.4318	14.4444	11.4379	9.375	17.3913
ChrX:44732546-44751395	X	44732546	44751395		null					Not found	0	12.5	42.9293	26.1905	19.2308	15.0538	9.7561	13.3333	4.7619
ChrX:45550423-45576340	X	45550423	45576340		null					Not found	0	31.6667	20.1389	24.4186	10.7237	9.83606	8	10.5634	16.6667
ChrX:51928781-51939765	X	51928781	51939765		null					Not found	0	22.2222	13.0435	17.1053	13.8211	11.5385	0.877193	2.7027	6.52174
ChrX:54185057-54197429	X	54185057	54197429		null					Not found	0	16.25	31.1905	26.4286	43.5792	14.6199	14.3182	16.9154	18.4211
ChrX:57393670-57409222	X	57393670	57409222		Gm364	ENSMUSG00000079584	predicted gene 364 [Source:MGI Symbol;Acc:MGI:2685210]	+	gene	overlapping	0	27.5641	16.5541	15.0463	18.9103	12.4378	10.5364	6.90476	3.19149
ChrX:65093604-65104220	X	65093604	65104220		null					Not found	0	31.25	21.7722	40.1961	48.7981	13.491	20.3526	19.899	30.6818
ChrX:67191581-67222948	X	67191581	67222948		null					Not found	0	13.2576	16.3194	18.4783	43.8597	8.33333	13.7255	8.95062	8.10811
ChrX:75340746-75359776	X	75340746	75359776		F8	ENSMUSG00000031196	coagulation factor VIII [Source:MGI Symbol;Acc:MGI:88383]	-	gene	overlapping	0	19.2308	23.1356	24.0741	33.3333	21.4286	5.63725	16.088	14.5833
ChrX:76248301-76262266	X	76248301	76262266		Gm14717	ENSMUSG00000086207	predicted gene 14717 [Source:MGI Symbol;Acc:MGI:3705148]	-	gene	overlapping	0	20.6061	27.8889	8.88158	30.8007	10.2222	11.236	3.82883	12.1693
ChrX:78011099-78028025	X	78011099	78028025		null					Not found	0	23.0769	16.0606	9.30232	21.4286	2.04082	8.21429	7.67544	8.33333
ChrX:80466676-80476539	X	80466676	80476539		null					Not found	0	23.0769	40.1961	23.3333	32.1429	16.6667	15.8654	7.14286	21.1538
ChrX:81964819-81983660	X	81964819	81983660		null					Not found	0	16.5	24.1667	29.798	34.0278	10.7143	11.6931	17.7451	18.1159
ChrX:85966267-85973380	X	85966267	85973380		null					Not found	0	6.52174	26.9231	20	20.3252	5.26316	4.09091	7.82313	12.9032
ChrX:88965716-88995084	X	88965716	88995084		null					Not found	0	17.5439	25	29.3651	24.359	11.6667	14.2857	7.95455	5.55556
ChrX:91081397-91108490	X	91081397	91108490		null					Not found	0	17.7419	27.6995	15.4088	19.5652	5.55556	7.53425	9.64912	16.6667
ChrX:95451831-95467065	X	95451831	95467065		null					Not found	0	26.1905	37.5926	32.1429	33.0189	23.7589	11.2434	24.1667	6.14035
ChrX:96942790-96958898	X	96942790	96958898		null					Not found	0	47.3333	37.0892	24.1667	28.4553	35.5072	14.4444	14.2857	20.2128
ChrX:97476564-97489414	X	97476564	97489414		null					Not found	0	28.3784	39.7222	52.8846	43.5897	7.22222	13.0682	14.3137	29.6296
ChrX:104046367-104053741	X	104046367	104053741		null					Not found	0	38.8889	36.1702	25.7143	39.0873	19.0476	4.35606	15	38.2353
ChrX:105594564-105612874	X	105594564	105612874		null					Not found	0	20.7729	27.6256	27.1505	40.7904	17.5	11.6239	15.9319	13.8889
ChrX:110498695-110507971	X	110498695	110507971		null					Not found	0	23.0769	41.7886	22.449	43.6937	22.5806	23.5294	14.0625	28
ChrX:113604892-113623048	X	113604892	113623048		Dach2	ENSMUSG00000025592	dachshund 2 (Drosophila) [Source:MGI Symbol;Acc:MGI:1890446]	+	gene	overlapping	0	22.2222	33.3333	22.7273	17.8571	5.69106	13.1667	7.95455	0
ChrX:122204492-122232619	X	122204492	122232619		null					Not found	0	34.7222	23.7879	22.1154	24.2647	13.2353	9.76191	15.368	7.57576
ChrX:122243847-122251803	X	122243847	122251803		null					Not found	0	30.7692	65.6897	28.125	33.9623	25.8065	19.9091	25	31.8841
ChrX:122413836-122444527	X	122413836	122444527		null					Not found	0	20	24.5833	13.3987	13.8365	9.02778	7.95455	8.10811	4.7619
ChrX:122984024-122992009	X	122984024	122992009		null					Not found	0	20.5128	25.7143	39.3229	38.2936	24.0741	23.5341	9.77401	6.89655
ChrX:123062150-123080570	X	123062150	123080570		null					Not found	0	5.55556	47.6852	36.5385	43.2692	23.5294	19.3	21.4286	5.88235
ChrX:126990365-127003787	X	126990365	127003787		null					Not found	0	35.2941	49.1228	19.2308	26.8939	17.5	4.58333	20.0855	34.0278
ChrX:130649697-130664518	X	130649697	130664518		null					Not found	0	41.6667	27.5362	9.18803	19.7778	14.6154	11.0442	5.35714	26.6667
ChrX:137391022-137402869	X	137391022	137402869		null					Not found	0	36.4286	49.8519	20.5556	25.817	8.57143	14.5833	17.1171	3.33333
ChrX:140894781-140900456	X	140894781	140900456		null					Not found	0	37.5	21.5686	20.3125	55	0	13.1579	7.8125	9.09091
ChrX:143138571-143145161	X	143138571	143145161		null					Not found	0	23.0769	33.447	17.5	31.4516	24	10.8974	10.719	13.4615
ChrX:144106779-144116773	X	144106779	144116773		null					Not found	0	42	32.2917	16.6667	12.7451	11.8627	16.1616	10.8824	0
ChrX:144702946-144722392	X	144702946	144722392		Zcchc16	ENSMUSG00000071679	zinc finger, CCHC domain containing 16 [Source:MGI Symbol;Acc:MGI:3588192]	+	gene	overlapping	0	21.4286	18.306	16.25	25.2976	10.8333	9.83606	7.07547	3.84615
ChrX:147202454-147212797	X	147202454	147212797		null					Not found	0	25	23.5294	18.5185	29.6748	9.09091	5.79861	17.803	12.069
ChrX:147672796-147680106	X	147672796	147680106		null					Not found	0	39.3939	42.5	28.0702	39.9206	20.9677	23.75	24.359	32.7044
ChrX:148756443-148772426	X	148756443	148772426		null					Not found	0	5.88235	53.3333	53.5088	32.2581	26.5625	3.7037	26.1111	16.6667
ChrX:152964929-152973151	X	152964929	152973151		null					Not found	0	38.4615	50	37.0968	32.8125	33.3333	9.13978	26.1905	14.2857
ChrX:154096989-154110325	X	154096989	154110325		Gm15140	ENSMUSG00000094592	predicted gene 15140 [Source:MGI Symbol;Acc:MGI:3709336]	-	gene	overlapping	0	34	50	20.068	35.0427	22.0238	17.2691	28.4553	16.6667
ChrX:155071625-155079658	X	155071625	155079658		Magea2	ENSMUSG00000055746	melanoma antigen, family A, 2 [Source:MGI Symbol;Acc:MGI:1333793]	-	gene	overlapping	0	26.4957	39.8693	36.5079	39.8438	22.4886	17.9012	24.0741	4.36508
ChrX:156321276-156331220	X	156321276	156331220		Gm15155	ENSMUSG00000055109	predicted gene 15155 [Source:MGI Symbol;Acc:MGI:3642241]	+	gene	overlapping	0	46.3768	50.641	27.0833	45.9302	26.087	14.3333	28.1746	6
ChrX:156623011-156632399	X	156623011	156632399		null					Not found	0	35.6061	26.1905	19.8485	46.9349	26.5152	16.5152	17.381	18.5185
ChrX:165833448-165849335	X	165833448	165849335		null					Not found	0	20.6897	29.2857	26.1438	31.5789	19.0141	7.89474	17.4731	5

## Sheet: 100 CpG Hypo 10% SOa vs SOp
Additional file 12: Table S5. Differentially hypomethylated tiles with more than 10% methylation difference in Superovulation adult compared to Superovulated prepubertal. Each tile contains information about the genome location, overlapping gene, Ensembl ID, gene description and methylation percentage in each sample.
Probe	Chromosome	Start	End	Probe Strand	Feature	ID	Description	Feature Strand	Type	Feature Orientation	Distance	SOa_1	SOa_2	SOa_3	SOa_4	SOp_1	SOp_2	SOp_3	SOp_4
Chr1:16822400-16832946	1	16822400	16832946		null					Not found	0	11.9658	11.25	2.27273	8.69565	29.5833	16.9811	11.9048	20.045
Chr1:34144768-34152421	1	34144768	34152421		Dst	ENSMUSG00000026131	dystonin [Source:MGI Symbol;Acc:MGI:104627]	+	gene	overlapping	0	27.8061	21.0145	16.2222	17.6523	35.7143	29.1667	32.5671	29.0741
Chr1:52130870-52136592	1	52130870	52136592		Stat1	ENSMUSG00000026104	signal transducer and activator of transcription 1 [Source:MGI Symbol;Acc:MGI:103063]	+	gene	overlapping	0	19.281	10.3943	9.16667	8.82353	16.6667	13.8254	24.4302	37.0588
Chr1:57063685-57071863	1	57063685	57071863		null					Not found	0	0	10	0	20.9677	33.3333	11.1765	37.8788	38.4615
Chr1:78330989-78340722	1	78330989	78340722		Sgpp2	ENSMUSG00000032908	sphingosine-1-phosphate phosphotase 2 [Source:MGI Symbol;Acc:MGI:3589109]	+	gene	overlapping	0	11.2847	12.0795	4.07801	6.60819	20.3608	18.378	14.2473	26.6284
Chr1:84259793-84265126	1	84259793	84265126		Pid1	ENSMUSG00000045658	phosphotyrosine interaction domain containing 1 [Source:MGI Symbol;Acc:MGI:2138391]	-	gene	overlapping	0	31.4286	9.61538	1.33333	15.5303	43.75	30.2083	36.0215	34.7222
Chr1:89891260-89899636	1	89891260	89899636		Agap1	ENSMUSG00000055013	ArfGAP with GTPase domain, ankyrin repeat and PH domain 1 [Source:MGI Symbol;Acc:MGI:2653690]	+	gene	overlapping	0	19.6477	11.9318	7.6087	20.4416	25.8475	23.9837	22.8133	36.4198
Chr1:92846791-92853442	1	92846791	92853442		Gpc1	ENSMUSG00000034220	glypican 1 [Source:MGI Symbol;Acc:MGI:1194891]	+	gene	overlapping	0	11.9741	15.4356	10.7906	29.7619	28.4545	31.6964	25.2482	23.8961
Chr1:152612750-152619753	1	152612750	152619753		Rgl1	ENSMUSG00000026482	ral guanine nucleotide dissociation stimulator,-like 1 [Source:MGI Symbol;Acc:MGI:107484]	-	gene	overlapping	0	21.7514	28.1651	12.5	27.7156	51.3374	22.4928	25.5051	33.0729
Chr1:162451956-162463549	1	162451956	162463549		Dnm3	ENSMUSG00000040265	dynamin 3 [Source:MGI Symbol;Acc:MGI:1341299]	-	gene	overlapping	0	8.56164	21.1187	14.359	8.62745	27.9452	9.66312	42.4699	17.3913
Chr1:164463030-164471416	1	164463030	164471416		null					Not found	0	7.82486	8.15603	3.94737	8.10811	19.7778	14.3519	16.8498	18.9583
Chr1:164583060-164597170	1	164583060	164597170		null					Not found	0	14.3851	17.5094	10.2083	20.2446	30.7692	22.9592	19.7802	28.853
Chr1:168921537-168941146	1	168921537	168941146		null					Not found	0	8.13954	4.95495	1.5625	2.5641	21.9512	11.3757	7.84314	20.7602
Chr1:179344523-179354588	1	179344523	179354588		Smyd3	ENSMUSG00000055067	SET and MYND domain containing 3 [Source:MGI Symbol;Acc:MGI:1916976]	-	gene	overlapping	0	19.4196	22.0528	12.6866	32.6503	29.798	28.7801	28.1703	46.627
Chr1:180141480-180149157	1	180141480	180149157		Cdc42bpa	ENSMUSG00000026490	CDC42 binding protein kinase alpha [Source:MGI Symbol;Acc:MGI:2441841]	+	gene	overlapping	0	17.3267	14.4833	15.4321	14.9713	20.6746	28.1931	22.4719	39.4504
Chr1:191375214-191386001	1	191375214	191386001		Ppp2r5a	ENSMUSG00000026626	protein phosphatase 2, regulatory subunit B (B56), alpha isoform [Source:MGI Symbol;Acc:MGI:2388479]	-	gene	overlapping	0	26.1905	13.8258	13.1148	13.242	20.7071	23.5294	30.0595	36.1111
Chr2:60220417-60233207	2	60220417	60233207		2021-03-07	ENSMUSG00000026977	membrane-associated ring finger (C3HC4) 7 [Source:MGI Symbol;Acc:MGI:1931053]	+	gene	overlapping	0	16.6667	6.94444	3.92157	5.97015	16.1667	28.903	20.9302	23.7613
Chr2:71505030-71511472	2	71505030	71511472		Metap1d	ENSMUSG00000041921	methionyl aminopeptidase type 1D (mitochondrial) [Source:MGI Symbol;Acc:MGI:1913809]	+	gene	overlapping	0	16.7921	11.875	22.0238	23.7383	29.5181	30.5556	25.5081	36.1423
Chr2:76678066-76686060	2	76678066	76686060		Plekha3	ENSMUSG00000002733	pleckstrin homology domain-containing, family A (phosphoinositide binding specific) member 3 [Source:MGI Symbol;Acc:MGI:1932515]	+	gene	overlapping	0	17.5824	20.7516	17.4897	15.3509	30.3763	25.5814	23.6111	31.6092
Chr2:104873957-104886235	2	104873957	104886235		Ccdc73	ENSMUSG00000045106	coiled-coil domain containing 73 [Source:MGI Symbol;Acc:MGI:3606488]	+	gene	overlapping	0	21.4583	13.0597	4.67836	12.151	22.2222	17.8715	16.7683	34.6154
Chr2:120017780-120024603	2	120017780	120024603		Mapkbp1	ENSMUSG00000033902	mitogen-activated protein kinase binding protein 1 [Source:MGI Symbol;Acc:MGI:1347004]	+	gene	overlapping	0	22.7232	30.6806	22.0679	26.0902	35.4532	39.4167	40.9194	38.359
Chr2:131195033-131206752	2	131195033	131206752		Cdc25b	ENSMUSG00000027330	cell division cycle 25 homolog B (S. pombe) [Source:MGI Symbol;Acc:MGI:99701]	+	gene	overlapping	0	15.3453	15	14.8936	16	35	27.4526	33.6095	29.3333
Chr2:141755201-141770860	2	141755201	141770860		Macrod2	ENSMUSG00000068205	MACRO domain containing 2 [Source:MGI Symbol;Acc:MGI:1920149]	+	gene	overlapping	0	5.97015	6.87831	6.87831	10.3175	19.4444	10.5778	10.4839	30
Chr2:156710102-156713809	2	156710102	156713809		Dlgap4	ENSMUSG00000061689	discs, large homolog-associated protein 4 (Drosophila) [Source:MGI Symbol;Acc:MGI:2138865]	+	gene	overlapping	0	17.3246	12.2126	5.0641	14.0079	26.1905	23.2377	27.3463	15.5142
Chr2:163829132-163835906	2	163829132	163835906		Wisp2	ENSMUSG00000027656	WNT1 inducible signaling pathway protein 2 [Source:MGI Symbol;Acc:MGI:1328326]	+	gene	overlapping	0	5.26786	6.66667	8.10811	4.04412	15.6977	16.1717	21.3333	21.8954
Chr2:165926979-165929909	2	165926979	165929909		null					Not found	0	9.52381	4.16667	5.76923	23.8701	11.4583	26.4706	21.3836	56.8627
Chr2:168581336-168587129	2	168581336	168587129		Nfatc2	ENSMUSG00000027544	nuclear factor of activated T cells, cytoplasmic, calcineurin dependent 2 [Source:MGI Symbol;Acc:MGI:102463]	-	gene	overlapping	0	13.5305	19.1327	5.08475	16.0317	37.6437	19.1756	29.2593	21.595
Chr2:170314244-170321074	2	170314244	170321074		null					Not found	0	12.2645	20.1754	4.71698	17.8571	35.7906	18.6274	26.0444	27.7632
Chr2:174296089-174298465	2	174296089	174298465		Gnas	ENSMUSG00000027523	GNAS (guanine nucleotide binding protein, alpha stimulating) complex locus [Source:MGI Symbol;Acc:MGI:95777]	+	gene	overlapping	0	16.7245	15.9091	27.9536	9.06433	35.2564	23.7624	40.8648	36.6162
Chr3:23631192-23656051	3	23631192	23656051		null					Not found	0	13.0208	6.38298	5.12821	13.5135	30.8594	16.8831	13.5163	21.6667
Chr3:27490364-27497233	3	27490364	27497233		Fndc3b	ENSMUSG00000039286	fibronectin type III domain containing 3B [Source:MGI Symbol;Acc:MGI:1919257]	-	gene	overlapping	0	21.7172	8.62069	18.6667	21.8482	19.4118	33.7624	24.024	33.7255
Chr3:53289417-53300028	3	53289417	53300028		null					Not found	0	15.8681	17.5	13.1111	17.1429	30.1282	20.7018	22.6073	33.7037
Chr3:84494545-84503040	3	84494545	84503040		Arfip1	ENSMUSG00000074513	ADP-ribosylation factor interacting protein 1 [Source:MGI Symbol;Acc:MGI:1277120]	-	gene	overlapping	0	17.7656	30.6838	18	24.549	47.3684	31.8287	28.022	35
Chr3:95236278-95241729	3	95236278	95241729		Cdc42se1	ENSMUSG00000046722	CDC42 small effector 1 [Source:MGI Symbol;Acc:MGI:1889510]	+	gene	overlapping	0	15.7421	22.1405	18.0041	17.6776	35.3583	26.5432	30.0121	23.4848
Chr3:95396104-95404483	3	95396104	95404483		null					Not found	0	8.08823	26.5766	16	5.30303	34.375	19.0476	33.1081	34.4444
Chr3:104585488-104592966	3	104585488	104592966		null					Not found	0	20.787	12.7976	14.5833	15.0406	21.5909	43.2171	30.1351	48.2759
Chr3:121512680-121521375	3	121512680	121521375		Slc44a3	ENSMUSG00000039865	solute carrier family 44, member 3 [Source:MGI Symbol;Acc:MGI:2384860]	-	gene	overlapping	0	26.8627	21.3684	18.5897	21.8254	43.0894	33.4362	36.6487	20.2652
Chr3:130834803-130840959	3	130834803	130840959		null					Not found	0	9.44444	16.0436	8.57843	10.873	27.6119	18.4357	18.638	25.1174
Chr3:137958221-137968068	3	137958221	137968068		Dapp1	ENSMUSG00000028159	dual adaptor for phosphotyrosine and 3-phosphoinositides 1 [Source:MGI Symbol;Acc:MGI:1347063]	-	gene	overlapping	0	8.125	20.7317	4.71014	14.9823	27.0833	25.1812	14.3939	21.988
Chr3:152332490-152337781	3	152332490	152337781		Fam73a	ENSMUSG00000054942	family with sequence similarity 73, member A [Source:MGI Symbol;Acc:MGI:1924567]	-	gene	overlapping	0	26.5957	10.9705	16.4474	16.4407	29.6053	22.6587	35.914	27.1044
Chr4:21961257-21973352	4	21961257	21973352		6230409E13Rik	ENSMUSG00000028246	RIKEN cDNA 6230409E13 gene [Source:MGI Symbol;Acc:MGI:1923382]	+	gene	overlapping	0	9.01961	12.8125	11.478	17.3759	29.4974	20.8333	24.4781	25.2347
Chr4:32864088-32869539	4	32864088	32869539		Ankrd6	ENSMUSG00000040183	ankyrin repeat domain 6 [Source:MGI Symbol;Acc:MGI:2154278]	-	gene	overlapping	0	22.9773	16.7476	13.8177	13.6364	30.2951	27.5144	21.6172	32.4653
Chr4:43646658-43651479	4	43646658	43651479		Npr2	ENSMUSG00000028469	natriuretic peptide receptor 2 [Source:MGI Symbol;Acc:MGI:97372]	+	gene	overlapping	0	15.4434	19.469	15.1042	16.3304	31.383	26.2605	31.1286	19.2754
Chr4:44305090-44313969	4	44305090	44313969		Melk	ENSMUSG00000035683	maternal embryonic leucine zipper kinase [Source:MGI Symbol;Acc:MGI:106924]	+	gene	overlapping	0	21.7687	13.9015	22.7941	23.022	34.0717	26.1594	27.0093	38.0522
Chr4:59031522-59035329	4	59031522	59035329		Gm20503	ENSMUSG00000092345	predicted gene 20503 [Source:MGI Symbol;Acc:MGI:5141968]	+	gene	overlapping	0	4.19355	4.47761	10.241	6.33333	31.4815	19.6402	22.076	3.90625
Chr4:86723774-86733896	4	86723774	86733896		null					Not found	0	10.0427	11.4035	9.35673	6.19919	25.4717	14.9813	20.4938	24.8634
Chr4:101871230-101876369	4	101871230	101876369		null					Not found	0	29.5455	22.3765	11.2245	23.9899	39.9371	28.3626	30.8333	34.6939
Chr4:106815150-106822990	4	106815150	106822990		null					Not found	0	11.5072	17.6418	14.4444	18.7421	26.9309	24.2966	30.9969	29.3137
Chr4:134307547-134313613	4	134307547	134313613		null					Not found	0	11.0758	9.00298	9.85663	14.1806	24.5098	19.8986	19.1877	23.6254
Chr4:134876899-134882703	4	134876899	134882703		Rhd	ENSMUSG00000028825	Rh blood group, D antigen [Source:MGI Symbol;Acc:MGI:1202882]	+	gene	overlapping	0	10.9028	11.5661	10.7306	17.0904	22.451	19.5041	20.1923	31.1274
Chr4:140574190-140579375	4	140574190	140579375		Arhgef10l	ENSMUSG00000040964	Rho guanine nucleotide exchange factor (GEF) 10-like [Source:MGI Symbol;Acc:MGI:1920004]	-	gene	overlapping	0	17.1521	21.4286	15.7407	33.5256	35.9829	29.4444	32.1168	38.6364
Chr5:8978214-8988079	5	8978214	8988079		Crot	ENSMUSG00000003623	carnitine O-octanoyltransferase [Source:MGI Symbol;Acc:MGI:1921364]	-	gene	overlapping	0	32.1521	31.0185	17.1569	23.5759	40.3846	41.0891	33.9693	35.3632
Chr5:25026087-25035614	5	25026087	25035614		Prkag2	ENSMUSG00000028944	protein kinase, AMP-activated, gamma 2 non-catalytic subunit [Source:MGI Symbol;Acc:MGI:1336153]	-	gene	overlapping	0	6.07639	11.6162	9.86842	13.5644	32.3889	12.605	14.4139	28.4362
Chr5:53459661-53466771	5	53459661	53466771		null					Not found	0	15.5763	10.5442	8.87446	14.6605	21.73	25	16.1585	29.0698
Chr5:75653759-75660296	5	75653759	75660296		Kit	ENSMUSG00000005672	kit oncogene [Source:MGI Symbol;Acc:MGI:96677]	+	gene	overlapping	0	21.4504	19.9275	16.2037	36.0592	38.3333	28.3026	33.6447	38.6964
Chr5:110197080-110203491	5	110197080	110203491		Golga3	ENSMUSG00000029502	golgi autoantigen, golgin subfamily a, 3 [Source:MGI Symbol;Acc:MGI:96958]	+	gene	overlapping	0	25.2846	28.3688	12.5	42.1053	42.4837	35.5721	54.1667	61.5385
Chr5:115581803-115586327	5	115581803	115586327		Gcn1l1	ENSMUSG00000041638	GCN1 general control of amino-acid synthesis 1-like 1 (yeast) [Source:MGI Symbol;Acc:MGI:2444248]	+	gene	overlapping	0	18.7135	16.8519	10.5611	22.058	39.6528	29.0404	18.9508	33.25
Chr5:115938435-115941647	5	115938435	115941647		Cit	ENSMUSG00000029516	citron [Source:MGI Symbol;Acc:MGI:105313]	+	gene	overlapping	0	26.3569	27.9167	19.4139	24.6438	41.3793	30.1768	35.9513	37.415
Chr5:121134963-121143496	5	121134963	121143496		Ptpn11	ENSMUSG00000043733	protein tyrosine phosphatase, non-receptor type 11 [Source:MGI Symbol;Acc:MGI:99511]	-	gene	overlapping	0	30.4054	20.6229	21.8254	28.25	33.8597	33.8119	40.8405	35.5178
Chr5:129951688-129966789	5	129951688	129966789		Vkorc1l1	ENSMUSG00000066735	vitamin K epoxide reductase complex, subunit 1-like 1 [Source:MGI Symbol;Acc:MGI:1916818]	+	gene	overlapping	0	21.875	16.4474	12.2222	19.3175	38.9671	22.093	22.8495	27.8935
Chr5:131440001-131443960	5	131440001	131443960		Auts2	ENSMUSG00000029673	autism susceptibility candidate 2 [Source:MGI Symbol;Acc:MGI:1919847]	-	gene	overlapping	0	29.7814	35.213	20.7937	23.2818	44.9242	37.5744	34.596	39.9554
Chr5:134537716-134544828	5	134537716	134544828		Clip2	ENSMUSG00000063146	CAP-GLY domain containing linker protein 2 [Source:MGI Symbol;Acc:MGI:1313136]	-	gene	overlapping	0	20.7051	19.877	16.4583	24.3414	33.5103	23.3457	28.3333	37.7451
Chr5:137992875-138001610	5	137992875	138001610		Gm4963	ENSMUSG00000063739	predicted gene 4963 [Source:MGI Symbol;Acc:MGI:3645168]	-	gene	overlapping	0	7.35931	13.8158	10.3448	13.5294	25.9259	17.4457	18.7811	25.6219
Chr5:151017076-151025677	5	151017076	151025677		null					Not found	0	12.8713	9.78261	7.84314	14.9793	20.0216	25.7768	19.9234	19.7595
Chr6:4746303-4747968	6	4746303	4747968		Sgce	ENSMUSG00000004631	sarcoglycan, epsilon [Source:MGI Symbol;Acc:MGI:1329042]	-	gene	overlapping	0	8.67559	16.5049	5.11364	13.8021	19.9531	20.4545	21.4304	24.2424
Chr6:5121411-5133179	6	5121411	5133179		Ppp1r9a	ENSMUSG00000032827	protein phosphatase 1, regulatory (inhibitor) subunit 9A [Source:MGI Symbol;Acc:MGI:2442401]	+	gene	overlapping	0	15.2985	22.2574	19.2857	23.0453	31.4972	26.6892	31.3853	36.6667
Chr6:36145858-36172616	6	36145858	36172616		null					Not found	0	3.63636	6.38298	4.34783	8.77193	11.3636	15.2116	14.8571	23.5294
Chr6:38128928-38139124	6	38128928	38139124		D630045J12Rik	ENSMUSG00000063455	RIKEN cDNA D630045J12 gene [Source:MGI Symbol;Acc:MGI:2669829]	-	gene	overlapping	0	17.7994	29.5699	22.3404	30.7101	50.9579	42.6554	29.9679	35.0358
Chr6:52604096-52616354	6	52604096	52616354		Hibadh	ENSMUSG00000029776	3-hydroxyisobutyrate dehydrogenase [Source:MGI Symbol;Acc:MGI:1889802]	-	gene	overlapping	0	22.4444	24.1935	10.5023	19.0741	37.0892	26.0965	24.8264	28.4615
Chr6:83964240-83988139	6	83964240	83988139		Zfml	ENSMUSG00000030016	zinc finger, matrin-like [Source:MGI Symbol;Acc:MGI:1203484]	+	gene	overlapping	0	24.3939	25.7812	13.4615	22.9437	36.828	32.1429	31.713	31.8519
Chr6:112388709-112397698	6	112388709	112397698		null					Not found	0	9.64912	14.0351	6.76568	8.90931	28.866	23.7237	20.0617	12.1855
Chr6:120982353-120988350	6	120982353	120988350		Mical3	ENSMUSG00000051586	microtubule associated monoxygenase, calponin and LIM domain containing 3 [Source:MGI Symbol;Acc:MGI:2442733]	-	gene	overlapping	0	20.2991	32.9532	12.5	23.4628	32.6868	33.0692	27.9566	35.9736
Chr6:122469607-122483049	6	122469607	122483049		Rimklb	ENSMUSG00000040649	ribosomal modification protein rimK-like family member B [Source:MGI Symbol;Acc:MGI:1918325]	-	gene	overlapping	0	12.6027	6.7402	8.80282	16.7708	25.3521	30.7778	20.0216	24.3873
Chr6:125151338-125157490	6	125151338	125157490		Iffo1	ENSMUSG00000038271	intermediate filament family orphan 1 [Source:MGI Symbol;Acc:MGI:2444516]	+	gene	overlapping	0	9.16667	15.4874	8.7963	13.5154	21.2795	24.7429	22.2768	21.8638
Chr6:140447621-140454772	6	140447621	140454772		Plekha5	ENSMUSG00000030231	pleckstrin homology domain containing, family A member 5 [Source:MGI Symbol;Acc:MGI:1923802]	+	gene	overlapping	0	22.5565	14.2157	12.6344	18.1738	22.2316	37.3182	20.8836	30.1205
Chr6:140728677-140736671	6	140728677	140736671		Gm11077	ENSMUSG00000079264	predicted gene 11077 [Source:MGI Symbol;Acc:MGI:3779304]	+	gene	overlapping	0	16.0096	15.0926	11.4734	16.8927	19.4805	33.2292	23.8735	27.8933
Chr6:142768649-142775536	6	142768649	142775536		Cmas	ENSMUSG00000030282	cytidine monophospho-N-acetylneuraminic acid synthetase [Source:MGI Symbol;Acc:MGI:1337124]	+	gene	overlapping	0	12.7381	29.6823	23.451	23.6989	33.1224	29.0301	32.0922	35.5457
Chr6:143251793-143257835	6	143251793	143257835		D6Ertd474e	ENSMUSG00000072679	DNA segment, Chr 6, ERATO Doi 474, expressed [Source:MGI Symbol;Acc:MGI:1196315]	+	gene	overlapping	0	20.9064	19.0058	9.67742	22.5738	32.5108	28.3117	21.345	39.3035
Chr6:143408575-143415115	6	143408575	143415115		null					Not found	0	11.9444	9.56522	16.6667	14.1745	37.8014	10.9848	26.5923	31.4394
Chr6:145411988-145419214	6	145411988	145419214		Ifltd1	ENSMUSG00000054966	intermediate filament tail domain containing 1 [Source:MGI Symbol;Acc:MGI:1921321]	-	gene	overlapping	0	5.96847	12.2549	9.47917	10.9146	21.8992	14.0636	9.39265	33.3333
Chr6:146860864-146867687	6	146860864	146867687		1700023A16Rik	ENSMUSG00000030292	RIKEN cDNA 1700023A16 gene [Source:MGI Symbol;Acc:MGI:1916621]	+	gene	overlapping	0	17.8295	8.44444	7.22892	19.6895	36.0119	27.0227	33.5985	25.4975
Chr7:19864706-19872391	7	19864706	19872391		null					Not found	0	15.9494	19.2029	11.194	16.3949	28.8618	28.9674	23.8636	25
Chr7:27939691-27949862	7	27939691	27949862		null					Not found	0	7.87234	14.1026	3.94737	17.8161	38.2979	19.7222	16.3636	23.5294
Chr7:30077210-30083321	7	30077210	30083321		Zfp566	ENSMUSG00000078768	zinc finger protein 566 [Source:MGI Symbol;Acc:MGI:1919806]	-	gene	overlapping	0	23.0702	21.8638	18.75	26.4749	39.372	22.0183	34.2754	44.8925
Chr7:44535083-44539049	7	44535083	44539049		Pold1	ENSMUSG00000038644	polymerase (DNA directed), delta 1, catalytic subunit [Source:MGI Symbol;Acc:MGI:97741]	-	gene	overlapping	0	22.089	19.3989	16.8285	29.1367	38.9949	30.9936	21.3024	38.2385
Chr7:46046814-46054524	7	46046814	46054524		Nomo1	ENSMUSG00000030835	nodal modulator 1 [Source:MGI Symbol;Acc:MGI:2385850]	+	gene	overlapping	0	28.0303	23.7719	20.9957	25.6349	32.9218	28.2132	34.4094	45.5729
Chr7:46569638-46578949	7	46569638	46578949		Sergef	ENSMUSG00000030839	secretion regulating guanine nucleotide exchange factor [Source:MGI Symbol;Acc:MGI:1351630]	-	gene	overlapping	0	10.5485	17.5725	9.46502	16.4493	21.875	26.1489	16.1215	30.5882
Chr7:47511975-47520738	7	47511975	47520738		Mrgpra2b	ENSMUSG00000096719	MAS-related GPR, member A2B [Source:MGI Symbol;Acc:MGI:3033098]	-	gene	overlapping	0	25.4566	4.44444	9.25926	37.415	28.125	35.3333	38.9744	39.9123
Chr7:73180811-73184999	7	73180811	73184999		null					Not found	0	3.59849	12.0536	14.7059	18.254	30.6818	19.0972	30.8511	29.2553
Chr7:118415406-118426012	7	118415406	118426012		Syt17	ENSMUSG00000058420	synaptotagmin XVII [Source:MGI Symbol;Acc:MGI:104966]	-	gene	overlapping	0	14.6825	6.89655	9.06433	10.8772	29.6875	14.1986	14.5349	24.3056
Chr7:134072608-134087956	7	134072608	134087956		Adam12	ENSMUSG00000054555	a disintegrin and metallopeptidase domain 12 (meltrin alpha) [Source:MGI Symbol;Acc:MGI:105378]	-	gene	overlapping	0	10.5051	10.2025	13.75	15.1786	31.8966	11.7857	25.3831	24.8208
Chr8:22213019-22218445	8	22213019	22218445		Vps36	ENSMUSG00000031479	vacuolar protein sorting 36 (yeast) [Source:MGI Symbol;Acc:MGI:1917410]	+	gene	overlapping	0	20.4403	19.4836	11.9718	25.3205	29.6743	28.3019	26.0776	34.0659
Chr8:25681698-25690573	8	25681698	25690573		Whsc1l1	ENSMUSG00000054823	Wolf-Hirschhorn syndrome candidate 1-like 1 (human) [Source:MGI Symbol;Acc:MGI:2142581]	+	gene	overlapping	0	15.6863	20.9402	11.4458	27.3113	38.1206	25.6667	27.0062	37.415
Chr8:33291533-33301289	8	33291533	33301289		Wrn	ENSMUSG00000031583	Werner syndrome homolog (human) [Source:MGI Symbol;Acc:MGI:109635]	-	gene	overlapping	0	8.85417	14.8402	14.5628	15.4762	32.1429	19.2553	25.4762	28.2051
Chr8:46165014-46179283	8	46165014	46179283		4933411K20Rik	ENSMUSG00000031631	RIKEN cDNA 4933411K20 gene [Source:MGI Symbol;Acc:MGI:1914006]	+	gene	overlapping	0	13.8021	26.9901	11.6402	10.7558	30.9942	27.0388	26.6017	27.474
Chr8:46618678-46628447	8	46618678	46628447		Casp3	ENSMUSG00000031628	caspase 3 [Source:MGI Symbol;Acc:MGI:107739]	+	gene	overlapping	0	19.9134	10.5128	11.1111	16.0131	31.5657	20.7364	20.5128	27.5463
Chr8:61563451-61573033	8	61563451	61573033		Palld	ENSMUSG00000058056	palladin, cytoskeletal associated protein [Source:MGI Symbol;Acc:MGI:1919583]	-	gene	overlapping	0	18.5965	18.6046	15.0235	20.9259	28.3796	31.4433	26.3072	35.641
Chr8:68967690-68972172	8	68967690	68972172		null					Not found	0	0	33.3333	33.3333	5.88235	23.8095	30.2469	60.5263	84.6154
Chr8:72741672-72750120	8	72741672	72750120		Sin3b	ENSMUSG00000031622	transcriptional regulator, SIN3B (yeast) [Source:MGI Symbol;Acc:MGI:107158]	+	gene	overlapping	0	20.1432	24.4828	20.1797	19.3045	30.1415	33.9467	32.0937	30.873
Chr8:90660809-90671950	8	90660809	90671950		null					Not found	0	15.8333	7.93651	8.60656	13.2812	29.8851	20.7711	22.1393	19.1799
Chr8:95149203-95157526	8	95149203	95157526		null					Not found	0	11.7718	10.9319	13.1783	10.5114	24.3056	19.4253	19.6926	23.0337
Chr8:109663386-109669749	8	109663386	109669749		Pkd1l3	ENSMUSG00000048827	polycystic kidney disease 1 like 3 [Source:MGI Symbol;Acc:MGI:2664670]	+	gene	overlapping	0	25.8176	17.4916	16.6667	23.2667	25.3876	23.7179	34.949	39.6417
Chr8:114488544-114494707	8	114488544	114494707		Wwox	ENSMUSG00000004637	WW domain-containing oxidoreductase [Source:MGI Symbol;Acc:MGI:1931237]	+	gene	overlapping	0	10.6612	18.1738	18.2971	17.8667	27.6961	27.5273	30.739	22.63
Chr8:122076627-122083148	8	122076627	122083148		Gm20388	ENSMUSG00000092329	predicted gene 20388 [Source:MGI Symbol;Acc:MGI:5141853]	+	gene	overlapping	0	19.4462	18.7147	8.87681	23.0476	24.6795	27.594	30.0314	30.3517
Chr8:123309091-123315073	8	123309091	123315073		Gm20388	ENSMUSG00000092329	predicted gene 20388 [Source:MGI Symbol;Acc:MGI:5141853]	+	gene	overlapping	0	21.9725	24.9799	18.6567	23.6316	48.2143	32.2868	20.2104	39.0476
Chr8:127519021-127531527	8	127519021	127531527		Pard3	ENSMUSG00000025812	par-3 (partitioning defective 3) homolog (C. elegans) [Source:MGI Symbol;Acc:MGI:2135608]	+	gene	overlapping	0	21.8085	15.1515	15.5797	22.9592	28.3333	32.4706	23.0337	36.3636
Chr9:4853186-4856473	9	4853186	4856473		null					Not found	0	40.8537	15	50	34.2424	65.8537	45.7265	69.3548	53.4483
Chr9:7900018-7911122	9	7900018	7911122		null					Not found	0	12.8623	13.125	7.33333	10.7724	26.03	17.7778	16.6489	27.7193
Chr9:21338007-21344814	9	21338007	21344814		Slc44a2	ENSMUSG00000057193	solute carrier family 44, member 2 [Source:MGI Symbol;Acc:MGI:1915932]	+	gene	overlapping	0	16.7892	16.7438	13.1206	18.1302	28.8012	25.6235	27.261	25.8041
Chr9:35406216-35415632	9	35406216	35415632		null					Not found	0	16.9753	18.5606	14.0625	12.963	37.9032	24.3699	20.7173	32.6484
Chr9:62423378-62430234	9	62423378	62430234		Coro2b	ENSMUSG00000041729	coronin, actin binding protein, 2B [Source:MGI Symbol;Acc:MGI:2444283]	-	gene	overlapping	0	24.3711	25.7971	21.1905	8.88365	36.0088	27.5397	27.5282	39.939
Chr9:73893770-73902779	9	73893770	73902779		Unc13c	ENSMUSG00000062151	unc-13 homolog C (C. elegans) [Source:MGI Symbol;Acc:MGI:2149021]	-	gene	overlapping	0	38.8889	31.4815	14.8649	19.8276	53.3333	36.5385	48.8372	40.625
Chr9:90068926-90077634	9	90068926	90077634		Ctsh	ENSMUSG00000032359	cathepsin H [Source:MGI Symbol;Acc:MGI:107285]	+	gene	overlapping	0	16.7876	25.8013	16.6667	19.0476	36.3861	25.7182	32.1981	32.8383
Chr9:96693064-96699063	9	96693064	96699063		Zbtb38	ENSMUSG00000040433	zinc finger and BTB domain containing 38 [Source:MGI Symbol;Acc:MGI:2442866]	-	gene	overlapping	0	20.6767	17.3729	20.8429	21.3362	32.6993	19.8509	27.9982	41.376
Chr9:100996676-101005999	9	100996676	101005999		Pccb	ENSMUSG00000032527	propionyl Coenzyme A carboxylase, beta polypeptide [Source:MGI Symbol;Acc:MGI:1914154]	-	gene	overlapping	0	31.7766	17.9688	8.20513	21.0417	30.5164	26.3542	40.9091	41.0053
Chr9:109120178-109131681	9	109120178	109131681		null					Not found	0	17.0918	16.2835	18.9394	17.4731	26.8627	21.8351	35.4377	37.3134
Chr10:11365684-11380182	10	11365684	11380182		Epm2a	ENSMUSG00000055493	epilepsy, progressive myoclonic epilepsy, type 2 gene alpha [Source:MGI Symbol;Acc:MGI:1341085]	+	gene	overlapping	0	15.3333	19.4444	7.61905	16.9355	41.453	12.2764	25.1773	35.049
Chr10:25104212-25107641	10	25104212	25107641		null					Not found	0	13.6364	2.63158	0	27.2727	34.2105	39.0625	12.5	72.9167
Chr10:59087027-59096072	10	59087027	59096072		Sh3rf3	ENSMUSG00000037990	SH3 domain containing ring finger 3 [Source:MGI Symbol;Acc:MGI:2444637]	+	gene	overlapping	0	16.358	11.3782	9.2723	19.6283	29.2473	14.8148	27.8761	30.4422
Chr10:59524663-59534419	10	59524663	59534419		Ccdc109a	ENSMUSG00000009647	coiled-coil domain containing 109A [Source:MGI Symbol;Acc:MGI:3026965]	-	gene	overlapping	0	13.8587	15.9302	8.20895	27.8878	27.8607	24.8585	30.0505	27.8431
Chr10:59547421-59554138	10	59547421	59554138		Ccdc109a	ENSMUSG00000009647	coiled-coil domain containing 109A [Source:MGI Symbol;Acc:MGI:3026965]	-	gene	overlapping	0	19.9134	11.8791	6.52174	24.1667	30.0676	27.8758	27.3922	31.963
Chr10:59591517-59598723	10	59591517	59598723		Ccdc109a	ENSMUSG00000009647	coiled-coil domain containing 109A [Source:MGI Symbol;Acc:MGI:3026965]	-	gene	overlapping	0	18.0685	18.6937	17.1839	21.1111	30.4902	23.7931	35.3774	25.641
Chr10:61569217-61576645	10	61569217	61576645		Lrrc20	ENSMUSG00000037151	leucine rich repeat containing 20 [Source:MGI Symbol;Acc:MGI:2387182]	+	gene	overlapping	0	24.7245	22.0721	15.8824	12.6244	24.6255	26.6257	34.213	32.3643
Chr10:62984736-62991290	10	62984736	62991290		Rufy2	ENSMUSG00000020070	RUN and FYVE domain-containing 2 [Source:MGI Symbol;Acc:MGI:1917682]	+	gene	overlapping	0	16.5385	13.871	5.95238	12.3788	25.496	18.6198	19.8214	29.5699
Chr10:71009013-71015664	10	71009013	71015664		Bicc1	ENSMUSG00000014329	bicaudal C homolog 1 (Drosophila) [Source:MGI Symbol;Acc:MGI:1933388]	-	gene	overlapping	0	8.78788	9.42623	6.30631	21.3782	24.1135	19.5455	18.2432	29.5455
Chr10:76294768-76299960	10	76294768	76299960		Dip2a	ENSMUSG00000020231	DIP2 disco-interacting protein 2 homolog A (Drosophila) [Source:MGI Symbol;Acc:MGI:2385920]	-	gene	overlapping	0	16.1299	28.0612	25	20.576	37.1287	31.7272	29.2138	32.193
Chr10:80566677-80571262	10	80566677	80571262		Klf16	ENSMUSG00000035397	Kruppel-like factor 16 [Source:MGI Symbol;Acc:MGI:2153049]	-	gene	overlapping	0	8.87446	13.3934	5.98958	10.3957	22.1477	23.7849	14.9495	18.4748
Chr10:115301603-115307933	10	115301603	115307933		Rab21	ENSMUSG00000020132	RAB21, member RAS oncogene family [Source:MGI Symbol;Acc:MGI:894308]	-	gene	overlapping	0	16.6667	20.6863	16.1538	20.8156	27.6515	24.789	31.734	35.7384
Chr10:119278514-119287199	10	119278514	119287199		null					Not found	0	23.125	4.87805	4.83871	15.5914	48.1481	10.2941	28.2895	20.7071
Chr11:5532683-5540250	11	5532683	5540250		Ccdc117	ENSMUSG00000020482	coiled-coil domain containing 117 [Source:MGI Symbol;Acc:MGI:2144383]	-	gene	overlapping	0	9.80392	3.22581	15.625	15.0568	22.0899	25.4398	26.7857	34.0909
Chr11:8036987-8045878	11	8036987	8045878		null					Not found	0	18.1818	14.1026	8.33333	14.6667	36.4035	17.4479	13.522	35.0282
Chr11:14007684-14030721	11	14007684	14030721		null					Not found	0	8.88889	10.4651	0	2.38095	29.7872	0.480769	29.7297	18.0851
Chr11:54935340-54941422	11	54935340	54941422		Tnip1	ENSMUSG00000020400	TNFAIP3 interacting protein 1 [Source:MGI Symbol;Acc:MGI:1926194]	-	gene	overlapping	0	20	27.8822	26.3889	19.7015	40.5	30.2469	35.2459	30.826
Chr11:63463867-63469017	11	63463867	63469017		null					Not found	0	23.4951	18.0851	10.2041	11.3889	46.2585	14.8148	30.641	19.697
Chr11:96153216-96158771	11	96153216	96158771		Ttll6	ENSMUSG00000038756	tubulin tyrosine ligase-like family, member 6 [Source:MGI Symbol;Acc:MGI:2683461]	+	gene	overlapping	0	23.5714	32.7851	16.3004	15.3045	25.8503	32.5066	37.4359	35.6481
Chr11:104361939-104382878	11	104361939	104382878		Kansl1	ENSMUSG00000018412	KAT8 regulatory NSL complex subunit 1 [Source:MGI Symbol;Acc:MGI:1923969]	-	gene	overlapping	0	20.6468	12.1753	11.694	13.5021	22.8395	20.0351	22.1429	38.6076
Chr11:107399513-107407509	11	107399513	107407509		Pitpnc1	ENSMUSG00000040430	phosphatidylinositol transfer protein, cytoplasmic 1 [Source:MGI Symbol;Acc:MGI:1919045]	-	gene	overlapping	0	24.1304	22.2	10.8434	22.7208	27.6042	24.9051	22.4667	45.4678
Chr11:116817340-116825742	11	116817340	116825742		Mxra7	ENSMUSG00000020814	matrix-remodelling associated 7 [Source:MGI Symbol;Acc:MGI:1914872]	-	gene	overlapping	0	19.0656	14.5639	19.6078	21.8678	29.8333	31.5014	23.179	33.4703
Chr11:119081255-119084099	11	119081255	119084099		Cbx4	ENSMUSG00000039989	chromobox homolog 4 (Drosophila Pc class) [Source:MGI Symbol;Acc:MGI:1195985]	-	gene	overlapping	0	12.2685	10.3989	7.67544	5.69672	22.7193	13.4127	20.4973	19.5341
Chr11:120215695-120221884	11	120215695	120221884		Gm11770	ENSMUSG00000086750	predicted gene 11770 [Source:MGI Symbol;Acc:MGI:3651450]	-	gene	overlapping	0	17.1429	17.0732	14.5614	10.9677	32.6599	17.5254	24.5726	32.483
Chr11:120969048-120977227	11	120969048	120977227		Csnk1d	ENSMUSG00000025162	casein kinase 1, delta [Source:MGI Symbol;Acc:MGI:1355272]	-	gene	overlapping	0	26.4058	25	17.193	32.76	38.2979	36.1773	24.2424	45.7819
Chr12:11274149-11289918	12	11274149	11289918		Smc6	ENSMUSG00000020608	structural maintenance of chromosomes 6 [Source:MGI Symbol;Acc:MGI:1914491]	+	gene	overlapping	0	18.6869	20	16.3399	28.0039	37.415	29.6341	29.1667	37.9231
Chr12:12662439-12671094	12	12662439	12671094		null					Not found	0	21.7778	27.5956	15.625	14.1553	33	26.9444	16.3333	48.9899
Chr12:51833410-51843935	12	51833410	51843935		null					Not found	0	17.4194	15.4321	7.7381	5.6701	25.4167	20.1456	17.7465	26.3889
Chr12:52098063-52108036	12	52098063	52108036		Nubpl	ENSMUSG00000035142	nucleotide binding protein-like [Source:MGI Symbol;Acc:MGI:1924076]	+	gene	overlapping	0	6.77083	11.8644	8.95522	12.6984	20.2459	22.967	15.0433	25.1536
Chr12:52204625-52214151	12	52204625	52214151		Nubpl	ENSMUSG00000035142	nucleotide binding protein-like [Source:MGI Symbol;Acc:MGI:1924076]	+	gene	overlapping	0	10.8333	8.64198	15.0794	29.3427	40.2778	16.4634	32.6667	43.6782
Chr12:69834532-69843779	12	69834532	69843779		Map4k5	ENSMUSG00000034761	mitogen-activated protein kinase kinase kinase kinase 5 [Source:MGI Symbol;Acc:MGI:1925503]	-	gene	overlapping	0	16.7593	19.4444	16.8919	19.0939	32.5758	31.1765	25.3125	35.0427
Chr12:70923945-70932761	12	70923945	70932761		null					Not found	0	11.4815	9.61538	13.4722	26.2931	32.9545	24.359	23.5714	45.8333
Chr12:79770705-79782215	12	79770705	79782215		null					Not found	0	11.828	21.7361	6.8287	18.6893	35.1406	21.8447	20.7865	21.6216
Chr12:81990304-81995488	12	81990304	81995488		Pcnx	ENSMUSG00000021140	pecanex homolog (Drosophila) [Source:MGI Symbol;Acc:MGI:1891924]	+	gene	overlapping	0	19.5202	28.8939	18.4931	26.4137	44.7076	35.7046	30.3835	38.2812
Chr12:108877855-108885697	12	108877855	108885697		Wars	ENSMUSG00000021266	tryptophanyl-tRNA synthetase [Source:MGI Symbol;Acc:MGI:104630]	-	gene	overlapping	0	15.6994	31.358	10.1938	12.3588	26.386	22.1014	30.7246	33.6391
Chr13:3802892-3813879	13	3802892	3813879		Calml3	ENSMUSG00000063130	calmodulin-like 3 [Source:MGI Symbol;Acc:MGI:1917655]	-	gene	overlapping	0	12.3786	20.9444	11.0784	15.0725	23.1392	21.5427	19.6003	39.8374
Chr13:20448952-20459880	13	20448952	20459880		Elmo1	ENSMUSG00000041112	engulfment and cell motility 1, ced-12 homolog (C. elegans) [Source:MGI Symbol;Acc:MGI:2153044]	+	gene	overlapping	0	3.80952	5.63725	8.51852	2.71084	21.0526	6.25	22.0395	14.1026
Chr13:44953069-44964564	13	44953069	44964564		Dtnbp1	ENSMUSG00000057531	dystrobrevin binding protein 1 [Source:MGI Symbol;Acc:MGI:2137586]	-	gene	overlapping	0	18.75	24.359	18.7764	23.367	34.0502	21.7552	39.0909	31.8966
Chr13:58101136-58107330	13	58101136	58107330		Klhl3	ENSMUSG00000014164	kelch-like 3 (Drosophila) [Source:MGI Symbol;Acc:MGI:2445185]	-	gene	overlapping	0	18.1694	25	12.4521	23.1449	36.0317	23.2051	29.4608	31.1927
Chr13:107295867-107311499	13	107295867	107311499		null					Not found	0	9.18605	18.9062	1.63934	11.2281	25	15.6504	21.3095	21.0714
Chr13:113863947-113871065	13	113863947	113871065		Arl15	ENSMUSG00000042348	ADP-ribosylation factor-like 15 [Source:MGI Symbol;Acc:MGI:2442308]	+	gene	overlapping	0	14.0942	8.17901	5.45635	10.802	25.3333	15.0962	12.0588	30.5408
Chr13:114341694-114353329	13	114341694	114353329		Ndufs4	ENSMUSG00000021764	NADH dehydrogenase (ubiquinone) Fe-S protein 4 [Source:MGI Symbol;Acc:MGI:1343135]	-	gene	overlapping	0	8.22072	28.9157	10.3448	10.9589	26.8493	24.7619	24.4131	26.2963
Chr13:119372546-119381776	13	119372546	119381776		Nnt	ENSMUSG00000025453	nicotinamide nucleotide transhydrogenase [Source:MGI Symbol;Acc:MGI:109279]	-	gene	overlapping	0	12.4294	16.8919	6.42857	16.4021	22.343	22.77	24.8971	23.3871
Chr14:30273547-30284108	14	30273547	30284108		Cacna1d	ENSMUSG00000015968	calcium channel, voltage-dependent, L type, alpha 1D subunit [Source:MGI Symbol;Acc:MGI:88293]	-	gene	overlapping	0	20.8781	14.678	18.0866	15.4514	31.4706	30.1971	29.9837	23.3333
Chr14:45616553-45625555	14	45616553	45625555		Ddhd1	ENSMUSG00000037697	DDHD domain containing 1 [Source:MGI Symbol;Acc:MGI:2150302]	-	gene	overlapping	0	17.9487	26.5476	15.9722	23.4375	36.4341	29.2735	34.6667	39.9074
Chr14:46766504-46775069	14	46766504	46775069		Cdkn3	ENSMUSG00000037628	cyclin-dependent kinase inhibitor 3 [Source:MGI Symbol;Acc:MGI:1919641]	+	gene	overlapping	0	23.8819	19.3989	12.0714	25.1961	33.355	27.5658	28.1526	36.0795
Chr14:50852802-50861096	14	50852802	50861096		Tep1	ENSMUSG00000006281	telomerase associated protein 1 [Source:MGI Symbol;Acc:MGI:109573]	-	gene	overlapping	0	27.9279	21.147	29.5359	23.85	31.6456	31.8627	42.8135	40.2222
Chr14:59773961-59779139	14	59773961	59779139		Atp8a2	ENSMUSG00000021983	ATPase, aminophospholipid transporter-like, class I, type 8A, member 2 [Source:MGI Symbol;Acc:MGI:1354710]	-	gene	overlapping	0	15.4762	0	12.2222	20	11.875	9.09091	32.1212	42.8571
Chr14:60641738-60650805	14	60641738	60650805		Spata13	ENSMUSG00000021990	spermatogenesis associated 13 [Source:MGI Symbol;Acc:MGI:104838]	+	gene	overlapping	0	10.9914	15.9864	4.03226	18.9189	28.8288	11.5527	23.2121	26.7361
Chr14:99148178-99157584	14	99148178	99157584		Pibf1	ENSMUSG00000022064	progesterone immunomodulatory binding factor 1 [Source:MGI Symbol;Acc:MGI:1261910]	+	gene	overlapping	0	15.8333	17.2009	13.6792	25.7292	20.3125	29.902	29.7297	36.9658
Chr14:121283049-121288005	14	121283049	121288005		Farp1	ENSMUSG00000025555	FERM, RhoGEF (Arhgef) and pleckstrin domain protein 1 (chondrocyte-derived) [Source:MGI Symbol;Acc:MGI:2446173]	+	gene	overlapping	0	25.8021	28.0466	27.2727	25.6215	39.5	38.5069	34.2643	49.2115
Chr14:121389232-121399259	14	121389232	121399259		null					Not found	0	14.7436	14.4809	8.16993	16.1688	31.6239	17.029	20.823	29.5833
Chr15:34096980-34118090	15	34096980	34118090		Mtdh	ENSMUSG00000022255	metadherin [Source:MGI Symbol;Acc:MGI:1914404]	+	gene	overlapping	0	21.3095	10.9195	21.4286	12.2951	28.1046	26.1364	24.3333	33.0556
Chr15:43773747-43798785	15	43773747	43798785		null					Not found	0	8.80503	9.80392	15.0943	11.9792	21.6312	27.399	18.6441	30.0228
Chr15:53253648-53261660	15	53253648	53261660		Ext1	ENSMUSG00000061731	exostoses (multiple) 1 [Source:MGI Symbol;Acc:MGI:894663]	-	gene	overlapping	0	13.0392	7.94118	4.56989	10.2751	16.6667	18.6813	15.3704	25.9524
Chr15:78891235-78897874	15	78891235	78897874		Gga1	ENSMUSG00000033128	golgi associated, gamma adaptin ear containing, ARF binding protein 1 [Source:MGI Symbol;Acc:MGI:2146207]	+	gene	overlapping	0	23.3213	24.207	14.8649	25.4398	34.0634	27.1103	37.4031	32.9678
Chr15:81493433-81497818	15	81493433	81497818		null					Not found	0	32.7519	25	7.47126	31.3889	56.4103	30.1701	44.5652	40
Chr15:92424034-92438302	15	92424034	92438302		Pdzrn4	ENSMUSG00000036218	PDZ domain containing RING finger 4 [Source:MGI Symbol;Acc:MGI:3056996]	+	gene	overlapping	0	7.9235	12.2024	10.9091	5.30303	14.966	9.34108	24.4444	32.2751
Chr15:94046625-94057935	15	94046625	94057935		null					Not found	0	6.35593	11.859	10.6383	18.2648	28.6164	20.904	27.4194	25.5556
Chr15:98380372-98389585	15	98380372	98389585		null					Not found	0	6.21951	6.84931	7.40741	12.5	17.9487	12.8788	21.1974	23.2804
Chr15:100375003-100382132	15	100375003	100382132		AB099516	ENSMUSG00000093789	cDNA sequence AB099516 [Source:MGI Symbol;Acc:MGI:3845761]	+	gene	overlapping	0	12.6984	14.2473	6.30631	9.20139	25.8065	21.6146	26.7628	27.907
Chr15:100403791-100410403	15	100403791	100410403		Slc11a2	ENSMUSG00000023030	solute carrier family 11 (proton-coupled divalent metal ion transporters), member 2 [Source:MGI Symbol;Acc:MGI:1345279]	-	gene	overlapping	0	27.1446	24.0385	17.381	14.7685	37.2807	28.6782	26.0268	34.4388
Chr15:101346199-101353785	15	101346199	101353785		Krt80	ENSMUSG00000037185	keratin 80 [Source:MGI Symbol;Acc:MGI:1921377]	-	gene	overlapping	0	14.9225	15.0435	9.72222	16.3967	25.947	22.9839	24.4152	24.9206
Chr16:34211207-34217388	16	34211207	34217388		Kalrn	ENSMUSG00000061751	kalirin, RhoGEF kinase [Source:MGI Symbol;Acc:MGI:2685385]	-	gene	overlapping	0	14.6739	18.0912	12.8676	11.0057	25.5144	17.1916	23.2178	40.7591
Chr16:44333202-44345301	16	44333202	44345301		null					Not found	0	10.1533	9.74026	7.29167	8.83838	33.7037	8.01688	19.9219	18.3007
Chr16:45534263-45552871	16	45534263	45552871		Slc9a10	ENSMUSG00000033210	solute carrier family 9, member 10 [Source:MGI Symbol;Acc:MGI:2685456]	+	gene	overlapping	0	5.55556	6.71642	4.34783	15.9091	24.5614	13.8889	15.3595	22.5926
Chr16:90019790-90024421	16	90019790	90024421		null					Not found	0	19.8446	12.9085	14.6368	16.5664	27.2109	17.6486	34.8497	27.3927
Chr16:94155496-94162882	16	94155496	94162882		Hlcs	ENSMUSG00000040820	holocarboxylase synthetase (biotin- [propriony-Coenzyme A-carboxylase (ATP-hydrolysing)] ligase) [Source:MGI Symbol;Acc:MGI:894646]	-	gene	overlapping	0	16.2773	15.1606	11.8659	21.6905	32.9004	19.7917	31.5789	27.9717
Chr17:5341779-5345854	17	5341779	5345854		Arid1b	ENSMUSG00000069729	AT rich interactive domain 1B (SWI-like) [Source:MGI Symbol;Acc:MGI:1926129]	+	gene	overlapping	0	14.3885	19.386	9.84849	18.697	30.8772	28.5733	29.5269	40.7767
Chr17:13701029-13710048	17	13701029	13710048		Tcte2	ENSMUSG00000038347	t-complex-associated testis expressed 2 [Source:MGI Symbol;Acc:MGI:98641]	-	gene	overlapping	0	18.9655	15.3595	11.1847	9.34959	19.4444	30.0525	23.5663	26.9231
Chr17:58554676-58569500	17	58554676	58569500		null					Not found	0	4.74138	5.55556	1.33333	1.81818	37.2549	20.0269	9.61538	10
Chr17:71072031-71078570	17	71072031	71078570		Myom1	ENSMUSG00000024049	myomesin 1 [Source:MGI Symbol;Acc:MGI:1341430]	+	gene	overlapping	0	25.8242	21.5278	13.7681	11.5033	35.8209	23.8449	27.6471	35.7843
Chr17:81351976-81357632	17	81351976	81357632		null					Not found	0	13.2812	33.9286	15.1515	10.7143	25	38.6905	24.1667	46.8254
Chr17:83283500-83289616	17	83283500	83289616		AC122406.1	ENSMUSG00000094256	No description	+	gene	overlapping	0	10.3943	5.35865	3.80952	6.68067	23.0769	22.4291	14.3805	9.68013
Chr18:11956282-11968182	18	11956282	11968182		null					Not found	0	15.5864	10.4675	6.15942	9.2437	20.8333	20.8908	16.0623	26.2016
Chr18:65644147-65651733	18	65644147	65651733		Zfp532	ENSMUSG00000042439	zinc finger protein 532 [Source:MGI Symbol;Acc:MGI:3036282]	+	gene	overlapping	0	27.8986	27.2831	13.0137	30.841	44.6581	34.8083	25.9587	41.1616
Chr18:69444938-69451387	18	69444938	69451387		Tcf4	ENSMUSG00000053477	transcription factor 4 [Source:MGI Symbol;Acc:MGI:98506]	+	gene	overlapping	0	16.1877	9.43723	6.28415	27	23.7705	21.4794	20.7667	41.7749
Chr18:74799851-74805983	18	74799851	74805983		Acaa2	ENSMUSG00000036880	acetyl-Coenzyme A acyltransferase 2 (mitochondrial 3-oxoacyl-Coenzyme A thiolase) [Source:MGI Symbol;Acc:MGI:1098623]	+	gene	overlapping	0	17.4324	17.284	7.52032	17.1254	35.8238	26.6232	17.648	26.9547
Chr18:75203714-75211947	18	75203714	75211947		Dym	ENSMUSG00000035765	dymeclin [Source:MGI Symbol;Acc:MGI:1918480]	+	gene	overlapping	0	15.7096	21.5347	15.5914	27.4554	36.7424	29.0451	31.1562	32.5439
Chr18:80763202-80776804	18	80763202	80776804		Atp9b	ENSMUSG00000024566	ATPase, class II, type 9B [Source:MGI Symbol;Acc:MGI:1354757]	-	gene	overlapping	0	16.5942	20.5628	11.1111	11.7754	21.3542	17.3333	25.8448	35.7323
Chr19:36855701-36868025	19	36855701	36868025		Tnks2	ENSMUSG00000024811	tankyrase, TRF1-interacting ankyrin-related ADP-ribose polymerase 2 [Source:MGI Symbol;Acc:MGI:1921743]	+	gene	overlapping	0	13.2022	22.1193	13.4409	21.4652	27.3611	23.876	29.9145	32.9762
Chr19:42585618-42594436	19	42585618	42594436		D19Ertd386e	ENSMUSG00000025184	DNA segment, Chr 19, ERATO Doi 386, expressed [Source:MGI Symbol;Acc:MGI:1196316]	+	gene	overlapping	0	17.4806	22.2846	20.6897	25.7123	48.4234	32.5243	25.5556	25.8865
Chr19:42600622-42606620	19	42600622	42606620		Loxl4	ENSMUSG00000025185	lysyl oxidase-like 4 [Source:MGI Symbol;Acc:MGI:1914823]	-	gene	overlapping	0	9.85507	3.40909	15.5116	13.5417	17.6418	24.2625	17.7813	25.3788
Chr19:44572490-44580138	19	44572490	44580138		Hif1an	ENSMUSG00000036450	hypoxia-inducible factor 1, alpha subunit inhibitor [Source:MGI Symbol;Acc:MGI:2442345]	+	gene	overlapping	0	19.3713	21.3333	19.7436	29.1944	35.0177	32.1429	29.8261	38.4058
Chr19:56333176-56337191	19	56333176	56337191		Nrap	ENSMUSG00000049134	nebulin-related anchoring protein [Source:MGI Symbol;Acc:MGI:1098765]	-	gene	overlapping	0	14.3209	18.8131	22.4359	31.2528	35.4651	36.4677	29.7297	35.6692
ChrX:7795770-7805911	X	7795770	7805911		Gripap1	ENSMUSG00000031153	GRIP1 associated protein 1 [Source:MGI Symbol;Acc:MGI:1859616]	+	gene	overlapping	0	12.1212	11.0507	10.7843	20.1897	26.4184	20.4327	18.0412	29.4643
ChrX:7805942-7812749	X	7805942	7812749		Gripap1	ENSMUSG00000031153	GRIP1 associated protein 1 [Source:MGI Symbol;Acc:MGI:1859616]	+	gene	overlapping	0	25.0916	18.9043	13.0117	15.3363	30.4167	30.4678	20.098	41.0256
ChrX:38121256-38126867	X	38121256	38126867		Rhox13	ENSMUSG00000050197	reproductive homeobox 13 [Source:MGI Symbol;Acc:MGI:1920864]	+	gene	overlapping	0	14.5455	11.4583	8.92857	17.3835	35.6322	25.7738	15.681	40.9091
ChrX:55670787-55688596	X	55670787	55688596		null					Not found	0	10.2151	17.7333	10.7407	9.24657	25.1773	32.1918	23.2639	25
ChrX:60597162-60615589	X	60597162	60615589		Gm14661	ENSMUSG00000067835	predicted gene 14661 [Source:MGI Symbol;Acc:MGI:3641636]	+	gene	overlapping	0	24.359	13.0909	3.50877	14.3293	27.9762	21.2121	14.7727	46.9697
ChrX:65131571-65150160	X	65131571	65150160		null					Not found	0	15.7658	14.0152	16.9753	8.86076	14.6199	23.0952	15.8192	50.9615
ChrX:67907271-67926587	X	67907271	67926587		4933436I01Rik	ENSMUSG00000025288	RIKEN cDNA 4933436I01 gene [Source:MGI Symbol;Acc:MGI:1914030]	-	gene	overlapping	0	7.93651	18.3824	12.5	6.25	25	9.89583	22.3611	29.4118
ChrX:74621830-74633066	X	74621830	74633066		SNORA17	ENSMUSG00000077462	Small nucleolar RNA SNORA17 [Source:RFAM;Acc:RF00560]	+	gene	overlapping	0	27.193	7.75862	5.43478	11.6915	31.5217	23.6715	13.0556	32.2581
ChrX:105830006-105844127	X	105830006	105844127		Atrx	ENSMUSG00000031229	alpha thalassemia/mental retardation syndrome X-linked homolog (human) [Source:MGI Symbol;Acc:MGI:103067]	-	gene	overlapping	0	22.766	25.5376	6.69643	9.74026	25.5631	27.0115	23.9437	58.6207
ChrX:126208546-126220273	X	126208546	126220273		null					Not found	0	25.7576	29.0517	12.0833	12.0513	26.4706	32.1191	29.4643	52.5641
ChrX:129573102-129597140	X	129573102	129597140		null					Not found	0	13.1944	19.1781	11.2434	14.0411	24.359	14.5833	36.25	31.2092
ChrX:143321282-143337852	X	143321282	143337852		Chrdl1	ENSMUSG00000031283	chordin-like 1 [Source:MGI Symbol;Acc:MGI:1933172]	-	gene	overlapping	0	6.33333	5.46875	2.41228	17.7656	22.9167	3.09524	20.614	33.6735
ChrX:143356729-143376526	X	143356729	143376526		Chrdl1	ENSMUSG00000031283	chordin-like 1 [Source:MGI Symbol;Acc:MGI:1933172]	-	gene	overlapping	0	9.52381	3.77358	8.88889	5.76923	16.6667	17.1958	28.5714	7.03704

## Sheet: CGI 10% SOa vs SOp
Additional file 12: Table S5. Differentially methylated CGIs with more than 10% methylation difference in Superovulation adult compared to Superovulated prepubertal. Each CGI contains information about the genome location, overlapping gene, Ensembl ID, gene description and methylation percentage in each sample.
Probe	Chromosome	Start	End	Probe Strand	Feature	ID	Description	Feature Strand	Type	Feature Orientation	Distance	Difference (Difference between 10 and 101)	P-value (Logistic regression p<0.005 after correction. Min obs 10)	FDR (Logistic regression p<0.005 after correction. Min obs 10)	Difference (Logistic regression p<0.005 after correction. Min obs 10)	MSDJ_IVG5	SO 8w_LSC15_reimport	SO 8w_LSC16_reimport	SO 8w_LSC17_reimport	SO 8w_LSC40_reimport	SO 23d_LSC44_reimport	SO 23d_LSC45_reimport	SO 23d_LSC46_reimport	SO 23d_LSC48_reimport
69376935..69378353	1	69376935	69378353		null					Not found	0	85.8523	5.22e-06	0.00037	8.93648	96.1539	8.69643	14.6465	5.59072	12.2727	22.0238	21.5672	19.3609	22.3188
85591248..85591922	1	85591248	85591922		Sp110	ENSMUSG00000070034	Sp110 nuclear body protein [Source:MGI Symbol;Acc:MGI:1923364]	-	gene	overlapping	0	61.0455	6.48e-06	0.000412	-11.2738	84.3422	26.0136	31.7838	34.5341	35.7687	23.5507	24.5	23.801	21.3349
92848465..92848851	1	92848465	92848851		Gpc1	ENSMUSG00000034220	glypican 1 [Source:MGI Symbol;Acc:MGI:1194891]	+	gene	overlapping	0	80.9985	6.49e-06	0.000412	29.4616	97.1264	9.52381	5.76923	16.6667	32.5521	75	45.1923	26.4368	22.029
171360110..171361096	1	171360110	171361096		Klhdc9	ENSMUSG00000045259	kelch domain containing 9 [Source:MGI Symbol;Acc:MGI:1916124]	-	gene	overlapping	0	94.446	0.000168	0.00413919	5.18233	100	9.62441	4.54545	5.55556	2.49042	0.961538	21.7078	6.22711	15.0685
172544961..172545418	1	172544961	172545418		Ccdc19	ENSMUSG00000026546	coiled-coil domain containing 19 [Source:MGI Symbol;Acc:MGI:1919120]	+	gene	overlapping	0	90.4904	0.00016	0.00413919	20.7556	100	13.7681	20.2703	0	4	36.9565	50	16.6667	41.3793
169783301..169783600	2	169783301	169783600		Tshz2	ENSMUSG00000047907	teashirt zinc finger family member 2 [Source:MGI Symbol;Acc:MGI:2153084]	+	gene	overlapping	0	66.58	0.000163	0.00413919	-14.9674	84.5238	21.4286	41.6667	22.7273	21.4286	5	7.6087	42.5	16.6667
174295197..174296545	2	174295197	174296545		Nespas	ENSMUSG00000086537	neuroendocrine secretory protein antisense [Source:MGI Symbol;Acc:MGI:1861674]	-	gene	overlapping	0	74.49	2.54e-06	0.000328	13.5004	93.1372	15.6046	14.7887	24.6377	19.5578	34.6405	22.2917	43.8653	27.9661
29082253..29083130	3	29082253	29083130		Egfem1	ENSMUSG00000063600	EGF-like and EMI domain containing 1 [Source:MGI Symbol;Acc:MGI:1922990]	+	gene	overlapping	0	91.4954	4.4e-06	0.00037	8.31791	96.5517	3.59649	6.21212	0	10.4167	12.4359	15.0495	1.43678	19.4915
79066519..79066884	3	79066519	79066884		Rapgef2	ENSMUSG00000062232	Rap guanine nucleotide exchange factor (GEF) 2 [Source:MGI Symbol;Acc:MGI:2659071]	-	gene	overlapping	0	86.3987	3.78e-05	0.00168922	16.5682	98.3871	11.7647	16.6667	17.6282	1.89394	54.4118	31.381	13.8298	20.8333
24416154..24416763	5	24416154	24416763		Accn3	ENSMUSG00000038276	amiloride-sensitive cation channel 3 [Source:MGI Symbol;Acc:MGI:2159339]	+	gene	overlapping	0	97.7275	4.25e-05	0.00182968	9.90203	100	0	3.33333	1.85185	3.90476	20.7071	6.06061	5.27778	13.1579
66026115..66027270	5	66026115	66027270		Rbm47	ENSMUSG00000070780	RNA binding motif protein 47 [Source:MGI Symbol;Acc:MGI:2384294]	-	gene	overlapping	0	75.0898	0.000137	0.00376416	8.70134	98.0769	15.7407	27.4127	24	24.7951	34.1981	31.2692	26.8638	30.5556
110101109..110102518	5	110101109	110102518		Plcxd1	ENSMUSG00000064247	phosphatidylinositol-specific phospholipase C, X domain containing 1 [Source:MGI Symbol;Acc:MGI:2685422]	+	gene	overlapping	0	70.1132	0.000219	0.00497487	8.08124	84.0426	13.9908	13.4799	8.64979	19.5971	23.8667	21.5098	18.4884	22.9792
124089900..124090262	5	124089900	124090262		Abcb9	ENSMUSG00000029408	ATP-binding cassette, sub-family B (MDR/TAP), member 9 [Source:MGI Symbol;Acc:MGI:1861729]	-	gene	overlapping	0	81.6441	5.79e-05	0.00232586	14.6035	93.9394	7.89474	14.1667	21.4286	5.69106	23.5772	15.4762	14.5833	35.2564
143364058..143364620	5	143364058	143364620		Grid2ip	ENSMUSG00000010825	glutamate receptor, ionotropic, delta 2 (Grid2) interacting protein 1 [Source:MGI Symbol;Acc:MGI:2176213]	+	gene	overlapping	0	71.1332	9.08e-05	0.00308152	11.8058	73.1482	2.38095	1.23457	0	4.44444	24.2857	5.16667	24.4186	4.16667
143758068..143758448	5	143758068	143758448		null					Not found	0	84.4282	1.75e-08	7.04e-06	20.5853	93.1034	12.2807	10.2564	7.69231	4.47154	38.0208	50	1.19048	35.2381
4746791..4748791	6	4746791	4748791		Sgce	ENSMUSG00000004631	sarcoglycan, epsilon [Source:MGI Symbol;Acc:MGI:1329042]	-	gene	overlapping	0	85.4998	9.54e-09	5.75e-06	10.4985	97.1963	10.7765	15.7051	4.31034	15.9938	17.2464	20.6806	24.4683	19.3431
83455512..83457432	6	83455512	83457432		null					Not found	0	89.9327	0.000185	0.00438033	3.73645	94.5	4.88372	6.31164	1.03359	6.04027	9.31599	3.61111	3.63757	7.57576
92376072..92376642	6	92376072	92376642		Prickle2	ENSMUSG00000030020	prickle homolog 2 (Drosophila) [Source:MGI Symbol;Acc:MGI:1925144]	-	gene	overlapping	0	77.5118	1.25e-05	0.000668	-17.3432	94.4444	2.85714	40.5797	54.2857	39.1026	28.0702	11.1111	10.2564	18.2927
128034163..128035865	6	128034163	128035865		Tspan9	ENSMUSG00000030352	tetraspanin 9 [Source:MGI Symbol;Acc:MGI:1924558]	-	gene	overlapping	0	93.8829	1.01e-06	0.000245	5.91254	96.6667	3.64924	3.61305	0.980392	2.89256	10.1504	7.9932	4.1253	12.6437
44538787..44539491	7	44538787	44539491		Pold1	ENSMUSG00000038644	polymerase (DNA directed), delta 1, catalytic subunit [Source:MGI Symbol;Acc:MGI:97741]	-	gene	overlapping	0	77.8362	4.52e-06	0.00037	15.6354	95.8333	16.7196	15.9357	16	23.3333	40.6746	19.6328	28.6111	40
126847179..126848836	7	126847179	126848836		Doc2a	ENSMUSG00000052301	double C2, alpha [Source:MGI Symbol;Acc:MGI:109446]	+	gene	overlapping	0	94.7767	1.34e-06	0.000268	5.6574	97.2222	2.58333	4.09605	0.4	2.7027	11.5014	8.1358	7.27273	7.7044
70373451..70377323	8	70373451	70377323		Comp	ENSMUSG00000031849	cartilage oligomeric matrix protein [Source:MGI Symbol;Acc:MGI:88469]	+	gene	overlapping	0	78.3314	2.45e-06	0.000328	-3.54478	82.8125	7.52495	8.63946	5.92006	7.45868	2.87582	5.16815	5.10858	4.77178
70842510..70842768	8	70842510	70842768		Kcnn1	ENSMUSG00000002908	potassium intermediate/small conductance calcium-activated channel, subfamily N, member 1 [Source:MGI Symbol;Acc:MGI:1933993]	-	gene	overlapping	0	79.5786	8.94e-05	0.00308152	-15.1565	89.2857	13.4058	32.9167	43.1818	11.7188	2.5	10.101	19.2381	6.98925
72749757..72750013	8	72749757	72750013		Sin3b	ENSMUSG00000031622	transcriptional regulator, SIN3B (yeast) [Source:MGI Symbol;Acc:MGI:107158]	+	gene	overlapping	0	91.0148	3.62e-06	0.00037	23.4976	100	12.5	13.4409	5	5	20.098	39.0625	49.0196	10
105693691..105694710	8	105693691	105694710		Rltpr	ENSMUSG00000050357	RGD motif, leucine rich repeats, tropomodulin domain and proline-rich containing [Source:MGI Symbol;Acc:MGI:2685431]	+	gene	overlapping	0	95.6777	0.000129	0.00370307	-5.87971	100	1.23711	15.4487	8.90805	10.015	8.51064	4.36046	1.96078	2.45727
105704120..105704614	8	105704120	105704614		E130303B06Rik	ENSMUSG00000013155	RIKEN cDNA E130303B06 gene [Source:MGI Symbol;Acc:MGI:2142593]	-	gene	overlapping	0	89.4618	4.33e-06	0.00037	14.6467	96.748	2.02614	3.9881	13.1944	9.9359	41.6667	21.5094	21.875	14.2857
108792205..108792945	8	108792205	108792945		Zfhx3	ENSMUSG00000038872	zinc finger homeobox 3 [Source:MGI Symbol;Acc:MGI:99948]	+	gene	overlapping	0	85.4433	0.000136	0.00376416	8.59726	91.3793	7.75862	3.77358	6.85484	5.35714	8.45455	10.6863	15.2027	12.5
18779455..18779867	9	18779455	18779867		null					Not found	0	91.589	5.03e-06	0.00037	24.8601	97.6191	5.66667	8.03571	3.0303	7.38739	18.5185	25	9.65517	84.6154
20952216..20953115	9	20952216	20953115		Dnmt1	ENSMUSG00000004099	DNA methyltransferase (cytosine-5) 1 [Source:MGI Symbol;Acc:MGI:94912]	-	gene	overlapping	0	93.3467	0.000105	0.00340834	-4.82394	94.3396	3.0303	14.3791	0.862069	8.94309	0	2.68293	1.28866	0
45767984..45768780	9	45767984	45768780		Cep164	ENSMUSG00000043987	centrosomal protein 164 [Source:MGI Symbol;Acc:MGI:2384878]	-	gene	overlapping	0	94.6599	8.84e-05	0.00308152	-10.1453	100	9.93827	33.6957	15	11.859	12.6016	2.29167	5.15152	1.31579
108578190..108579297	9	108578190	108579297		Wdr6	ENSMUSG00000066357	WD repeat domain 6 [Source:MGI Symbol;Acc:MGI:1930140]	-	gene	overlapping	0	79.3119	3.55e-05	0.0016431	-4.52206	81.3492	13.468	4.42308	10.9091	0.949367	0.617284	2.08333	5.44872	0
110834402..110835069	9	110834402	110835069		Prss45	ENSMUSG00000047257	protease, serine, 45 [Source:MGI Symbol;Acc:MGI:3605764]	+	gene	overlapping	0	90.2678	6.99e-05	0.00263369	12.7632	100	12.6126	16.0494	4.82456	5.44218	28.7879	32.0175	29.8077	16.9355
7867119..7868168	10	7867119	7868168		Zc3h12d	ENSMUSG00000039981	zinc finger CCCH type containing 12D [Source:MGI Symbol;Acc:MGI:3045313]	+	gene	overlapping	0	70.3269	9.21e-05	0.00308152	7.16392	80	6.57895	14.6465	5.59211	11.875	14.0693	11.3208	9.21296	26.6667
80136973..80137505	10	80136973	80137505		Dos	ENSMUSG00000035640	downstream of Stk11 [Source:MGI Symbol;Acc:MGI:1354170]	-	gene	overlapping	0	95.8552	4.75e-05	0.00197549	14.8136	100	4.82456	6.34921	0	5.40541	25.3086	22.9167	7.57576	18.5185
80897729..80898266	10	80897729	80898266		Tmprss9	ENSMUSG00000059406	transmembrane protease, serine 9 [Source:MGI Symbol;Acc:MGI:3612246]	+	gene	overlapping	0	93.9128	0.000148	0.00396502	9.81209	100	5.30303	12.6761	2.77778	3.59195	15.9028	12.2312	22.119	15.5556
5061126..5062481	11	5061126	5062481		Gas2l1	ENSMUSG00000034201	growth arrest-specific 2 like 1 [Source:MGI Symbol;Acc:MGI:1926176]	-	gene	overlapping	0	91.8832	0.000127	0.00370307	4.52274	96.7871	3.1746	4.42177	7.36842	4.65116	8.19559	8.68056	5.19126	11.0507
74837463..74838836	11	74837463	74838836		Mnt	ENSMUSG00000000282	max binding protein [Source:MGI Symbol;Acc:MGI:109150]	+	gene	overlapping	0	85.4755	0.000223	0.00497487	-4.21177	89.1304	5.28455	12.6263	3.27869	1.58151	8.33333	0.390625	2.44755	3.44828
101176127..101176617	11	101176127	101176617		Cntnap1	ENSMUSG00000017167	contactin associated protein-like 1 [Source:MGI Symbol;Acc:MGI:1858201]	+	gene	overlapping	0	94.3142	2.96e-05	0.00142812	16.295	100	8.69565	5	0	9.04762	4.54545	15	23.4127	38.1579
56887285..56887935	13	56887285	56887935		Trpc7	ENSMUSG00000021541	transient receptor potential cation channel, subfamily C, member 7 [Source:MGI Symbol;Acc:MGI:1349470]	-	gene	overlapping	0	66.5989	0.000192	0.00445107	-8.11907	70.3704	17.4545	6.57895	1.35135	37.6812	2.55376	4.02778	4.10628	4.39815
25781000..25781886	15	25781000	25781886		Myo10	ENSMUSG00000022272	myosin X [Source:MGI Symbol;Acc:MGI:107716]	+	gene	overlapping	0	85.9413	2.23e-06	0.000328	11.1068	100	8.8141	14.7249	9.76191	22.934	33.0285	22.516	14.986	34.058
35326309..35326961	15	35326309	35326961		null					Not found	0	92.0942	2.72e-06	0.000328	-10.681	96.2963	15.625	4.02778	25	13.8889	0.546448	1.51515	6.85185	7.89474
75885369..75886478	15	75885369	75886478		null					Not found	0	84.3496	4.97e-06	0.00037	11.393	97.0588	19.2641	13.9801	6.79012	10.8025	25.6757	24.4048	16.6667	20.1823
78409872..78410773	15	78409872	78410773		Mpst	ENSMUSG00000071711	mercaptopyruvate sulfurtransferase [Source:MGI Symbol;Acc:MGI:2179733]	+	gene	overlapping	0	93.2734	1.27e-05	0.000668	7.36936	100	5.03876	4.12541	9.61538	8.12672	7.45614	9.19082	19.4404	24.3802
83349670..83350687	15	83349670	83350687		Arfgap3	ENSMUSG00000054277	ADP-ribosylation factor GTPase activating protein 3 [Source:MGI Symbol;Acc:MGI:1913501]	-	gene	overlapping	0	96.3135	6.91e-05	0.00263369	-4.12512	97.8261	6.04839	8.08081	2.125	3.67647	3.19444	2.09936	0.16835	0.588235
93503195..93503806	15	93503195	93503806		Prickle1	ENSMUSG00000036158	prickle homolog 1 (Drosophila) [Source:MGI Symbol;Acc:MGI:1916034]	-	gene	overlapping	0	96.2236	0.000166	0.00413919	6.56667	100	2.27273	2.25989	8.19209	2.38095	5.78947	17.7419	6.79825	11.6162
89897748..89898434	16	89897748	89898434		Tiam1	ENSMUSG00000002489	T cell lymphoma invasion and metastasis 1 [Source:MGI Symbol;Acc:MGI:103306]	-	gene	overlapping	0	80.8036	0.000119	0.00370307	16.1448	100	18.8034	15.3846	14.5833	28.0142	40.3409	35.2941	25.3086	48.5294
5341860..5342748	17	5341860	5342748		Arid1b	ENSMUSG00000069729	AT rich interactive domain 1B (SWI-like) [Source:MGI Symbol;Acc:MGI:1926129]	+	gene	overlapping	0	84.3257	1.75e-10	2.11e-07	19.9318	95.2381	10.8333	17.8481	3.40909	11.5591	29.6296	27.399	24.9612	39.9425
34679932..34680690	17	34679932	34680690		Tnxb	ENSMUSG00000033327	tenascin XB [Source:MGI Symbol;Acc:MGI:1932137]	+	gene	overlapping	0	78.8638	3.64e-07	0.00011	-10.8255	89.4737	10.4978	31.1688	23.1638	17.2297	10.2564	18.6296	5.6962	7.85714
51812346..51813827	17	51812346	51813827		Satb1	ENSMUSG00000023927	special AT-rich sequence binding protein 1 [Source:MGI Symbol;Acc:MGI:105084]	-	gene	overlapping	0	80.2114	1.73e-05	0.00087	3.75449	81.25	1.83109	0.381679	1.80723	0.134228	4.05405	4.90196	1.10497	8.87851
36765068..36765577	18	36765068	36765577		Dnd1	ENSMUSG00000044595	dead end homolog 1 (zebrafish) [Source:MGI Symbol;Acc:MGI:2447763]	-	gene	overlapping	0	93.2865	9.44e-06	0.000542	12.3174	100	11.3527	5.55556	3.44828	6.49758	29.5455	14.5161	10.1282	17.9487
61707025..61707995	18	61707025	61707995		Pcyox1l	ENSMUSG00000024579	prenylcysteine oxidase 1 like [Source:MGI Symbol;Acc:MGI:3606062]	-	gene	overlapping	0	98.3024	0.00012	0.00370307	6.32911	100	0.406504	0.462963	0	5.92105	7.95455	3.08219	8.23293	10.5263
4156179..4156434	19	4156179	4156434		Ptprcap	ENSMUSG00000045826	protein tyrosine phosphatase, receptor type, C polypeptide-associated protein [Source:MGI Symbol;Acc:MGI:97811]	+	gene	overlapping	0	85.0752	0.000183	0.00438033	-19.9683	100	15.3846	68.75	23.6842	19.3182	0	19.3827	24.6914	15.625
45248634..45248971	19	45248634	45248971		null					Not found	0	91.6499	0.000124	0.00370307	15.4971	100	27.0833	0	4.16667	2.15054	30.7692	20.0617	30.5556	31.1111
57503364..57503944	X	57503364	57503944		Gpr101	ENSMUSG00000036357	G protein-coupled receptor 101 [Source:MGI Symbol;Acc:MGI:2685211]	-	gene	overlapping	0	87.3292	8.24e-06	0.000497	-12.2545	97.8723	13.3929	22.9167	45	12.1528	16.2879	4.91453	5.97015	15
