# Supplementary material for: Genome-wide assessment of DNA methylation alterations induced by superovulation, sexual immaturity and in vitro follicle growth in mouse blastocysts
Source: Clin Epigenetics. 2023 Jan 16;15:9. doi: 10.1186/s13148-023-01421-z (PMC9843966; doi:10.1186/s13148-023-01421-z)
Supplement: Supplementary file 8 — Additional file 8. Table S7. Conserved differentially methylated tiles from oocyte to blastocyst in the comparison superovulated adult vs. superovulated prepubertal [file 13148_2023_1421_MOESM8_ESM.xlsx]

## Sheet: SOa vs SOp oocyte-blastocyst
Additional file 13: Table S7. Conserved differentially methylated tiles from oocyte to blastocyst in the comparison superovulated adult vs. superovulated prepubertal
Probe	Chromosome	Start	End	Probe Strand	Feature	ID	Description	Feature Strand	Type	Feature Orientation	Distance	Difference (Difference between 10 and 101)	MSDJ_SOA2	MSDJ_SOA3	MSDJ_SOA5	MSDJ_SOA4	MSDJ_SO4	MSDJ_SO6	MSDJ_SO8	MSDJ_SO7	MSDJ_SO9	SO 8w_LSC15_reimport	SO 8w_LSC16_reimport	SO 8w_LSC17_reimport	SO 8w_LSC40_reimport	SO 23d_LSC44_reimport	SO 23d_LSC45_reimport	SO 23d_LSC46_reimport	SO 23d_LSC48_reimport
Chr1:52130870-52136592	1	52130870	52136592		Stat1	ENSMUSG00000026104	signal transducer and activator of transcription 1 [Source:MGI Symbol;Acc:MGI:103063]	+	gene	overlapping	0	11.078893	88.23529	38.235294	40.963856	27.272728	90.90909	88.888885	68.128654	74.10256	56.372547	19.281046	10.394265	9.166667	8.823529	16.666666	13.825397	24.430199	37.058823
Chr1:78330989-78340722	1	78330989	78340722		Sgpp2	ENSMUSG00000032908	sphingosine-1-phosphate phosphotase 2 [Source:MGI Symbol;Acc:MGI:3589109]	+	gene	overlapping	0	11.391007	53.75	38.095238	25.378788	21.73913	82.14286	77.27273	58.666668	57.711445	62.7193	11.284722	12.079511	4.0780144	6.608187	20.360825	18.377975	14.247312	26.628353
Chr1:152612750-152619753	1	152612750	152619753		Rgl1	ENSMUSG00000026482	ral guanine nucleotide dissociation stimulator,-like 1 [Source:MGI Symbol;Acc:MGI:107484]	-	gene	overlapping	0	10569	44.444443	27.272728	32.05128	42.0	71.42857	75.0	58.088234	56.995884	74.03846	21.751413	28.165138	12.5	27.715618	51.33745	22.492754	25.50505	33.072918
Chr1:164463030-164471416	1	164463030	164471416		null					Not found	0	10.475355	7.142857	16.129032	6.5934067	3.5714285	36.48649	25.0	23.989899	29.340279	40.0	7.8248587	8.156029	3.9473684	8.1081085	19.777779	14.351851	16.849817	18.958334
Chr3:91573603-91594458	3	91573603	91594458		null					Not found	0	12.599159	25.0	26.086956	44.55128	56.666668	81.48148	66.666664	69.72789	61.979168	60.0	26.166666	30.357143	34.6301	28.039215	24.107143	13.080169	15.680272	15.928907
Chr3:144190998-144196963	3	144190998	144196963		Lmo4	ENSMUSG00000028266	LIM domain only 4 [Source:MGI Symbol;Acc:MGI:109360]	-	gene	overlapping	0	12.921836	92.0	81.48148	69.117645	73.809525	46.666668	50.0	39.95098	51.42857	29.807692	24.531836	26.602564	20.89202	37.692307	22.857143	13.701923	12.797619	8.674699
Chr3:152332490-152337781	3	152332490	152337781		Fam73a	ENSMUSG00000054942	family with sequence similarity 73, member A [Source:MGI Symbol;Acc:MGI:1924567]	-	gene	overlapping	0	11.207024	53.846153	64.70588	48.135963	35.48387	96.969696	86.206894	77.77778	70.92593	56.25	26.595745	10.970465	16.447369	16.440678	29.605263	22.65873	35.91398	27.104378
Chr4:67495393-67514100	4	67495393	67514100		null					Not found	0	10.075404	0.0	38.095238	32.5	50.0	85.18519	52.173912	38.333332	58.198925	65.27778	14.102564	24.717514	9375	23.722223	12.152778	5.8114038	1.8867924	11.764706
Chr5:25026087-25035614	5	25026087	25035614		Prkag2	ENSMUSG00000028944	protein kinase, AMP-activated, gamma 2 non-catalytic subunit [Source:MGI Symbol;Acc:MGI:1336153]	-	gene	overlapping	0	11.679686	33.333332	21.052631	21.732027	22.058823	75.0	82.051285	55.6962	69.03153	64.44444	6.076389	11.616161	9.868421	13.564357	32.38889	12.605042	14.413919	28.436214
Chr8:22213019-22218445	8	22213019	22218445		Vps36	ENSMUSG00000031479	vacuolar protein sorting 36 (yeast) [Source:MGI Symbol;Acc:MGI:1917410]	+	gene	overlapping	0	10.225893	21.621622	60.0	50.0	35.9375	87.5	100.0	93.10345	77.77778	90.74074	20.440252	19.483568	11.971831	25.320513	29.67433	28.301888	26.077587	34.065933
Chr8:31193646-31204921	8	31193646	31204921		Fut10	ENSMUSG00000046152	fucosyltransferase 10 [Source:MGI Symbol;Acc:MGI:2384748]	+	gene	overlapping	0	13.062856	39.02439	36.11111	50.96154	76.5625	84.0	75.0	73.333336	76.0101	90.0	20.08547	32.291668	15.957447	19.246033	6.2222223	8.442983	3.5211267	17.142857
Chr8:52091755-52102548	8	52091755	52102548		null					Not found	0	16.646896	32.142857	41.666668	53.790478	30.0	68.0	83.333336	69.04762	54.186047	58.82353	25.152626	44.298244	37.42857	53.87597	27.272728	16.260162	14.52381	36.11111
Chr8:107686984-107695131	8	107686984	107695131		null					Not found	0	10.152792	58.974358	62.5	50.537636	45.833332	75.92593	89.655174	81.73077	85.29412	80.95238	15.2243595	17.450981	13.381642	24.467016	25.324675	20.151516	33.691757	31.967213
Chr9:96693064-96699063	9	96693064	96699063		Zbtb38	ENSMUSG00000040433	zinc finger and BTB domain containing 38 [Source:MGI Symbol;Acc:MGI:2442866]	-	gene	overlapping	0	10.423914	13.513514	18.571428	3.6630037	7.6923075	72.38095	66.666664	49.0	48.148148	56.07639	20.676691	17.37288	20.842913	21.336206	32.699276	19.850948	27.998152	41.37597
Chr10:59547421-59554138	10	59547421	59554138		Ccdc109a	ENSMUSG00000009647	coiled-coil domain containing 109A [Source:MGI Symbol;Acc:MGI:3026965]	-	gene	overlapping	0	13.704399	30.487804	38.88889	18.88889	19.642857	47.5	56.666668	56.849316	54.166668	54.444443	19.91342	11.879085	6.521739	24.166666	30.067568	27.875816	27.392157	31.962963
Chr11:120215695-120221884	11	120215695	120221884		Gm11770	ENSMUSG00000086750	predicted gene 11770 [Source:MGI Symbol;Acc:MGI:3651450]	-	gene	overlapping	0	11.873962	76.92308	42.0	52.63158	23.913044	72.97298	88.333336	77.27273	87.19512	80.620155	17.142857	17.073172	14.561403	10.967742	32.65993	17.525446	24.572649	32.482994
Chr12:53361254-53374135	12	53361254	53374135		Npas3	ENSMUSG00000021010	neuronal PAS domain protein 3 [Source:MGI Symbol;Acc:MGI:1351610]	+	gene	overlapping	0	10.721532	60.869564	61.666668	73.039215	50.724636	88.333336	90.0	88.14815	72.052155	100.0	21.581196	16.410257	14.722222	24.869791	7.936508	5.6497173	10.0	11.111112
Chr14:94532999-94557113	14	94532999	94557113		null					Not found	0	11.424987	9.523809	19.047619	9.946237	17.647058	62.5	21.73913	28.68217	19.166666	39.473682	22.549019	20.0	4.4117646	14.893618	7.4074073	5.5555553	0.0	3.1914895
Chr15:18524730-18528770	15	18524730	18528770		null					Not found	0	27.942644	42.857143	20.0	52.011494	83.333336	95.454544	100.0	81.25	42.391304	62.037037	54.166668	46.42857	25.0	55.263157	21.153847	10.810811	18.60465	18.518518
Chr16:94191946-94198659	16	94191946	94198659		Hlcs	ENSMUSG00000040820	holocarboxylase synthetase (biotin- [propriony-Coenzyme A-carboxylase (ATP-hydrolysing)] ligase) [Source:MGI Symbol;Acc:MGI:894646]	-	gene	overlapping	0	10.414621	44.444443	72.58064	56.52174	55.405407	93.75	87.03704	80.4054	74.51755	92.30769	20.631721	29.568453	18.27957	19.545454	39.74359	24.862543	29.751463	35.326088
Chr18:69444938-69451387	18	69444938	69451387		Tcf4	ENSMUSG00000053477	transcription factor 4 [Source:MGI Symbol;Acc:MGI:98506]	+	gene	overlapping	0	12.22058	34.482758	45.454544	73.504906	70.114944	95.833336	100.0	88.690475	89.84849	97.5	16.18774	9.437229	6.284153	27.0	23.770493	21.4794	20.766666	41.77489
ChrX:7795770-7805911	X	7795770	7805911		Gripap1	ENSMUSG00000031153	GRIP1 associated protein 1 [Source:MGI Symbol;Acc:MGI:1859616]	+	gene	overlapping	0	10.052675	65.0	68.75	80.90278	67.14286	100.0	88.888885	92.32804	88.24786	90.90909	12.121212	11.050725	10.784314	20.189703	26.41844	20.432692	18.041237	29.464285
ChrX:7805942-7812749	X	7805942	7812749		Gripap1	ENSMUSG00000031153	GRIP1 associated protein 1 [Source:MGI Symbol;Acc:MGI:1859616]	+	gene	overlapping	0	12.416084	73.333336	84.05797	61.03896	44.715446	89.47369	86.0	85.757576	82.78388	88.02817	25.091576	18.904322	13.011696	15.336258	30.416666	30.467836	20.09804	41.025642
