# Supplementary material for: Genome-wide assessment of DNA methylation alterations induced by superovulation, sexual immaturity and in vitro follicle growth in mouse blastocysts
Source: Clin Epigenetics. 2023 Jan 16;15:9. doi: 10.1186/s13148-023-01421-z (PMC9843966; doi:10.1186/s13148-023-01421-z)
Supplement: Supplementary file 10 — Additional file 10. Table S8. Number of CpG calls per gDMR and per sample. [file 13148_2023_1421_MOESM10_ESM.xlsx]

## Sheet: all reads
Additional file 14: Table S8. Number of CpG calls per gDMR and per sample.
	≤ 50 total reads
								NO1			NO2			NO3			NO4			SOa1			SOa2			SOa3			SOa4			SOp1			SOp2			SOp3			SOp4
Probe	Chromosome	Start	End	CpGs			Type	Meth	Unmeth	Total	Meth	Unmeth	Total	Meth	Unmeth	Total	Meth	Unmeth	Total	Meth	Unmeth	Total	Meth	Unmeth	Total	Meth	Unmeth	Total	Meth	Unmeth	Total	Meth	Unmeth	Total	Meth	Unmeth	Total	Meth	Unmeth	Total	Meth	Unmeth	Total
Blcap	2	157559077	157562195	154	3118	2.25974	gDMRs	89	259	348	13	126	139	32	102	134	71	158	229	60	212	272	19	167	186	27	47	74	57	168	225	50	144	194	40	140	180	29	87	116	8	119	127
Nespas	2	174294362	174301063	318	6701	2.18553	gDMRs	129	566	695	93	334	427	132	335	467	128	370	498	119	543	662	116	398	514	77	262	339	128	493	621	126	331	457	153	406	559	126	389	515	158	302	460
Gnas	2	174325376	174329137	188	3761	3.12766	gDMRs	70	518	588	13	234	247	9	258	267	14	219	233	32	455	487	25	277	302	1	201	202	36	409	445	12	294	306	37	428	465	49	446	495	15	254	269
Sgce	6	4746743	4749483	151	2740	3.54967	gDMRs	131	405	536	30	189	219	67	181	248	71	275	346	60	286	346	36	191	227	3	162	165	41	266	307	32	150	182	82	266	348	78	199	277	50	159	209
Mest	6	30734932	30739966	160	5034	1.75	gDMRs	41	239	280	49	164	213	29	110	139	44	166	210	36	238	274	40	194	234	31	84	115	26	180	206	45	128	173	47	195	242	57	164	221	38	145	183
Zfp777	6	48024480	48025614	74	1134	4.78378	gDMRs	67	287	354	49	154	203	24	74	98	46	141	187	55	81	136	60	88	148	19	106	125	77	123	200	78	103	181	70	167	237	33	165	198	26	74	100
Herc3	6	58906126	58907344	62	1218	2.24194	gDMRs	37	102	139	7	81	88	11	37	48	23	67	90	13	65	78	8	53	61	18	70	88	21	63	84	15	31	46	8	122	130	27	55	82	20	63	83
Peg3	7	6727076	6731546	129	4470	1.69767	gDMRs	60	159	219	52	63	115	12	89	101	20	75	95	41	161	202	41	118	159	8	50	58	47	93	140	42	107	149	16	136	152	49	151	200	34	86	120
Snrpn	7	60002495	60006697	66	4202	1.19697	gDMRs	11	68	79	13	20	33	3	24	27	6	5	11	0	30	30	0	18	18	0	43	43	8	14	22	0	5	5	7	32	39	5	19	24	6	26	32
Inpp5f	7	128687509	128688826	77	1317	2.03896	gDMRs	40	117	157	13	69	82	1	64	65	28	61	89	24	48	72	5	35	40	15	65	80	11	115	126	9	52	61	36	56	92	12	102	114	41	96	137
Kcnq1	7	143294831	143296905	94	2074	2.26596	gDMRs	61	152	213	32	96	128	27	75	102	37	166	203	34	149	183	32	75	107	10	76	86	36	183	219	16	89	105	79	108	187	11	89	100	15	140	155
Gm20388	8	122864135	122865765	61	1630	2	gDMRs	39	83	122	22	58	80	38	21	59	22	66	88	21	86	107	37	52	89	18	33	51	36	71	107	20	43	63	39	101	140	44	55	99	11	24	35
Plagl1	10	13089891	13092325	113	2434	2.44248	gDMRs	63	213	276	11	114	125	25	125	150	47	138	185	50	148	198	25	119	144	23	87	110	36	101	137	8	117	125	27	213	240	57	109	166	36	113	149
Grb10	11	12025124	12027097	132	1973	3.70455	gDMRs	70	419	489	59	215	274	94	204	298	75	166	241	69	242	311	57	128	185	65	168	233	48	327	375	36	166	202	51	299	350	48	296	344	68	98	166
Commd1	11	22971610	22974212	127	2602	2.34646	gDMRs	78	220	298	40	170	210	32	140	172	40	126	166	52	198	250	29	140	169	8	79	87	87	179	266	19	167	186	40	217	257	40	124	164	64	151	215
Trappc9	15	72808971	72811158	90	2187	1.14444	gDMRs	24	79	103	26	38	64	25	50	75	12	56	68	11	145	156	30	72	102	24	39	63	25	41	66	10	21	31	59	100	159	67	69	136	12	119	131
Igf2r	17	12741303	12742950	86	1647	1.81395	gDMRs	35	121	156	11	63	74	30	62	92	23	81	104	53	129	182	29	65	94	12	58	70	45	96	141	20	73	93	39	128	167	19	73	92	16	50	66
Socs5	17	87124744	87126479	35	1735	1.4	gDMRs	30	19	49	5	10	15	9	16	25	24	26	50	4	11	15	1	40	41	8	31	39	30	39	69	10	1	11	2	17	19	13	65	78	3	8	11
Impact	18	12971926	12975001	145	3075	2.57241	gDMRs	77	296	373	42	143	185	25	128	153	25	145	170	29	194	223	44	210	254	22	94	116	68	260	328	22	189	211	51	186	237	60	215	275	39	165	204
								IFCa1			IFCa2			IFCa3			IFCa4			IFCa5			IFCa6			IFCp1			IFCp2			IFCp3			IFCp4			IFCp5
Probe	Chromosome	Start	End				Type	Meth	Unmeth	Total	Meth	Unmeth	Total	Meth	Unmeth	Total	Meth	Unmeth	Total	Meth	Unmeth	Total	Meth	Unmeth	Total	Meth	Unmeth	Total	Meth	Unmeth	Total	Meth	Unmeth	Total	Meth	Unmeth	Total	Meth	Unmeth	Total
Blcap	2	157559077	157562195	154	3118	1.08442	gDMRs	28	139	167	3	69	72	8	59	67	63	85	148	39	102	141	29	50	79	14	103	117	31	75	106	24	130	154	0	21	21	12	74	86
Nespas	2	174294362	174301063	318	6701	1.59748	gDMRs	65	443	508	78	183	261	37	161	198	82	344	426	74	424	498	81	282	363	55	239	294	35	204	239	41	169	210	66	69	135	48	169	217
Gnas	2	174325376	174329137	188	3761	0.984043	gDMRs	3	182	185	10	166	176	11	81	92	17	221	238	11	238	249	18	197	215	5	302	307	10	146	156	0	135	135	7	84	91	25	94	119
Sgce	6	4746743	4749483	151	2740	1.13245	gDMRs	29	142	171	17	101	118	12	72	84	24	164	188	38	198	236	23	83	106	7	54	61	35	44	79	12	113	125	23	36	59	52	141	193
Mest	6	30734932	30739966	160	5034	0.6125	gDMRs	35	63	98	64	87	151	9	56	65	33	77	110	34	104	138	35	48	83	37	125	162	9	67	76	29	83	112	10	23	33	10	88	98
Zfp777	6	48024480	48025614	74	1134	1.35135	gDMRs	23	77	100	32	74	106	5	30	35	17	90	107	45	85	130	17	88	105	28	66	94	36	82	118	26	103	129	9	34	43	12	72	84
Herc3	6	58906126	58907344	62	1218	0.806452	gDMRs	13	37	50	20	9	29	0	19	19	5	12	17	19	23	42	14	27	41	9	75	84	9	31	40	0	51	51	1	23	24	29	41	70
Peg3	7	6727076	6731546	129	4470	0.496124	gDMRs	29	35	64	27	37	64	6	16	22	12	84	96	21	77	98	22	28	50	12	56	68	29	57	86	10	70	80	26	56	82	27	78	105
Snrpn	7	60002495	60006697	66	4202	0.469697	gDMRs	3	28	31	3	9	12	1	18	19	0	14	14	6	19	25	5	18	23	9	13	22	10	19	29	0	13	13	6	0	6	5	17	22
Inpp5f	7	128687509	128688826	77	1317	0.246753	gDMRs	4	15	19	17	55	72	12	31	43	5	50	55	36	37	73	15	17	32	13	59	72	20	17	37	18	55	73	5	13	18	11	40	51
Kcnq1	7	143294831	143296905	94	2074	0.819149	gDMRs	15	62	77	24	34	58	8	41	49	33	109	142	5	129	134	5	24	29	37	56	93	13	51	64	10	89	99	8	22	30	3	28	31
Gm20388	8	122864135	122865765	61	1630	1.21311	gDMRs	23	51	74	12	21	33	8	7	15	37	72	109	10	47	57	20	18	38	15	82	97	8	8	16	7	36	43	7	14	21	13	10	23
Plagl1	10	13089891	13092325	113	2434	0.610619	gDMRs	27	42	69	18	71	89	5	27	32	21	93	114	50	101	151	13	52	65	5	72	77	3	38	41	23	74	97	0	13	13	31	71	102
Grb10	11	12025124	12027097	132	1973	1.42424	gDMRs	21	167	188	35	87	122	21	84	105	14	134	148	8	139	147	10	95	105	49	119	168	35	54	89	28	91	119	6	28	34	37	65	102
Commd1	11	22971610	22974212	127	2602	0.811024	gDMRs	25	78	103	40	56	96	0	39	39	32	131	163	44	156	200	42	121	163	15	97	112	35	59	94	8	92	100	16	41	57	27	56	83
Trappc9	15	72808971	72811158	90	2187	0.522222	gDMRs	12	35	47	11	7	18	2	29	31	13	24	37	42	59	101	22	41	63	2	35	37	7	7	14	14	63	77	0	0	0	15	16	31
Igf2r	17	12741303	12742950	86	1647	0.44186	gDMRs	13	25	38	27	40	67	0	28	28	34	49	83	32	71	103	6	60	66	14	64	78	12	31	43	20	40	60	5	6	11	7	12	19
Socs5	17	87124744	87126479	35	1735	1.17143	gDMRs	0	41	41	16	25	41	0	10	10	6	11	17	0	0	0	1	10	11	1	28	29	24	13	37	0	9	9	0	8	8	0	17	17
Impact	18	12971926	12975001	145	3075	0.889655	gDMRs	22	107	129	16	108	124	7	45	52	23	161	184	38	240	278	18	62	80	12	97	109	25	60	85	20	145	165	25	66	91	28	130	158
								390	1769	2159	470	1239	1709	152	853	1005	471	1925	2396	552	2249	2801	396	1321	1717	339	1742	2081	386	1063	1449	290	1561	1851	220	557	777	392	1219	1611
